# Supplementary material for: Prediction of Postoperative Intravesical Recurrence Using Urine DNA Monitoring in Nonmuscular‐Invasive Urothelial Bladder Cancer
Source: Int J Urol. 2025 Dec 9;33(1):e70293. doi: 10.1111/iju.70293 (PMC12830168; doi:10.1111/iju.70293)
Supplement: Supplementary file 1 — TABLE S1: Full information of the detected mutation about the resected tumor [file IJU-33-0-s004.xlsx]

## Sheet: TABLE S1
TABLE S1 Full information of the detected mutation about the resected tumor
Case No.	locus	locus/ CNA (CNV)	AF	gene	location	base alteration pattern	codon	protein
No. 1	chr3:47139463	x3		SETD2|KIF9-AS1|KIF9|KLHL18|PTPN23|SCAP|ELP6|CSPG5|SMARCC1|DHX30|MIR1226|MAP4|CDC25A|MIR4443|CAMP|ZNF589|FCF1P2|NME6|SPINK8|MIR2115|FBXW12|PLXNB1|CCDC51|TMA7|ATRIP|TREX1|SHISA5|PFKFB4|MIR6823|UCN2|COL7A1|MIR711|UQCRC1|SNORA94|TMEM89|SLC26A6|MIR6824|CELSR3|MIR4793|CELSR3-AS1|NCKIPSD|IP6K2|PRKAR2A|PRKAR2A-AS1|SLC25A20|ARIH2OS|ARIH2|P4HTM|WDR6|DALRD3|MIR425|NDUFAF3|MIR191|IMPDH2|QRICH1|QARS|MIR6890|U…
	chr4:1801183	x1		FGFR3
	chr5:112174139	x3		APC|SRP19|REEP5
	chr9:1823719	x1		SMARCA2|VLDLR-AS1|VLDLR|KCNV2|PUM3|LINC01231|RFX3|RFX3-AS1|GLIS3|GLIS3-AS1|SLC1A1|SPATA6L|PLPP6|CDC37L1-AS1|CDC37L1|AK3|RCL1|MIR101-2|JAK2|INSL6|INSL4|RLN2|RLN1|PLGRKT|CD274|PDCD1LG2|RIC1|ERMP1|MLANA|KIAA2026|MIR4665|RANBP6|IL33|TPD52L3|UHRF2|GLDC|KDM4C|TMEM261|PTPRD|PTPRD-AS1|LOC105375972|PTPRD-AS2|TYRP1|LURAP1L-AS1|LURAP1L|SNORD137|MPDZ|FLJ41200|LINC00583|NFIB|ZDHHC21|CER1|FREM1|LOC389705|TTC39…
	chr12:6945899	x3		P3H3|GNB3|CDCA3|USP5|TPI1|SPSB2|LOC105369632|RPL13P5|DSTNP2|LRRC23|ENO2|ATN1|C12orf57|PTPN6|LOC105369635|MIR200C|MIR141|PHB2|SCARNA12|EMG1|LPCAT3|C1S|C1R|C1RL|C1RL-AS1|RBP5|CLSTN3|PEX5|ACSM4|CD163L1|CD163|APOBEC1|GDF3|DPPA3|CLEC4C|NANOGNB|NANOG|SLC2A14|SLC2A3|FOXJ2|C3AR1|NECAP1|CLEC4A|POU5F1P3|ZNF705A|FAM66C|FAM90A1|FAM86FP|LOC101927905|LINC00937|CLEC6A|CLEC4D|CLEC4E|AICDA|MFAP5|RIMKLB|A2ML1|PHC1…
	chr13:32914465	x3		BRCA2
	chr13:48881337	x1		RB1|LPAR6|RCBTB2|LINC00462|CYSLTR2|FNDC3A|MLNR|LOC105370203|CDADC1|CAB39L|SETDB2|SETDB2-PHF11|PHF11|RCBTB1|ARL11|EBPL|KPNA3|CTAGE10P|SPRYD7|DLEU2|MIR3613|TRIM13|KCNRG|MIR16-1|MIR15A|DLEU1|ST13P4|DLEU1-AS1|DLEU7|DLEU7-AS1|RNASEH2B-AS1|RNASEH2B|GUCY1B2|LINC00371|FAM124A|SERPINE3|MIR5693|INTS6|INTS6-AS1|MIR4703|WDFY2|DHRS12|LINC00282|CCDC70|ATP7B|ALG11|UTP14C|NEK5|LOC101929657|NEK3|MRPS31P5|LOC10319…
	chr16:2098563	x1		TSC2|PKD1|MIR1225|LOC105371049|MIR6511B1|MIR6511B2|MIR4516|MIR3180-5|RAB26|SNHG19|SNORD60|TRAF7|CASKIN1|MLST8|BRICD5|PGP|E4F1|DNASE1L2|ECI1|RNPS1|LOC106660606|MIR3677|MIR940|MIR4717|ABCA3|ABCA17P|CCNF|MIR6767|C16orf59|MIR6768|LOC729652|NTN3|TBC1D24|ATP6V0C|AMDHD2|CEMP1|MIR3178|PDPK1|LOC652276|FLJ42627|ERVK13-1|KCTD5|PRSS27|SRRM2-AS1|SRRM2|TCEB2|PRSS33|PRSS41|PRSS21|ZG16B|PRSS30P|PRSS22|FLYWCH2|FL…
	chr16:23614759	x3		PALB2|DCTN5|PLK1|ERN2|CHP2|PRKCB|MIR1273H|CACNG3|RBBP6|LINC01567|TNRC6A|SLC5A11|ARHGAP17|LOC554206|LOC283887|LCMT1-AS1|LCMT1|LCMT1-AS2|AQP8|ZKSCAN2|HS3ST4|MIR548W|C16orf82|KDM8|NSMCE1|FLJ21408|IL4R|IL21R|IL21R-AS1|GTF3C1|KIAA0556|GSG1L|XPO6|SBK1|NPIPB6|EIF3C|EIF3CL|MIR6862-1|MIR6862-2|CLN3|APOBR|IL27|NUPR1|SGF29|SULT1A2|SULT1A1|NPIPB8|NPIPB9|ATXN2L|TUFM|MIR4721|SH2B1|ATP2A1|ATP2A1-AS1|RABEP2|CD19…
	chr17:2919351	x1		RAP1GAP2|OR1D5|OR1D2|OR1G1|OR1A2|OR1A1|OR1D4|OR3A2|OR3A1|OR3A4P|OR1E1|OR3A3|OR1E2|SPATA22|ASPA|TRPV3|TRPV1|SHPK|CTNS|TAX1BP3|P2RX5-TAX1BP3|EMC6|P2RX5|ITGAE|GSG2|NCBP3|CAMKK1|P2RX1|ATP2A3|ZZEF1|CYB5D2|ANKFY1|UBE2G1|LOC103021295|SPNS3|SPNS2|MYBBP1A|GGT6|SMTNL2|ALOX15|PELP1|LOC101559451|ARRB2|MED11|CXCL16|ZMYND15|TM4SF5|VMO1|GLTPD2|PSMB6|PLD2|MINK1|CHRNE|C17orf107|GP1BA|SLC25A11|RNF167|PFN1|ENO3|SPA…
	chr17:37618285	x3		CDK12|NEUROD2|PPP1R1B|STARD3|TCAP|PNMT|PGAP3|ERBB2|MIR4728|MIEN1|GRB7|IKZF3|ZPBP2|GSDMB|ORMDL3|LRRC3C|GSDMA|PSMD3|CSF3|MED24|MIR6884|SNORD124|THRA|NR1D1|MSL1|CASC3|MIR6866|RAPGEFL1|MIR6867|WIPF2|CDC6|RARA|RARA-AS1|GJD3|TOP2A|IGFBP4|TNS4|CCR7|SMARCE1|KRT222|KRT24|KRT25|KRT26|KRT27|KRT28|KRT10|TMEM99|KRT12|KRT20|KRT23|KRT39|KRT40|KRTAP3-3|KRTAP3-2|KRTAP3-1|KRTAP1-5|KRTAP1-4|KRTAP1-3|KRTAP1-1|KRTAP2…
	chr4:1807841		0.102362	FGFR3	exonic	c.1900G>A	ACA	p.Ala634Thr
	chr7:151949114		0.567909	KMT2C	exonic	c.1531G>C	CAG	p.Glu511Gln
	chr9:135776990		0.844077	TSC1	exonic	c.2488C>T	TAG	p.Gln830Ter
	chr12:49416500		0.447347	KMT2D	exonic	c.16211C>T	TTC	p.Ser5404Phe
	chr17:7576855		0.816641	TP53	exonic	c.991C>T	TAG	p.Gln331Ter
No. 2	chr3:10070310	x3		FANCD2|FANCD2OS|BRK1|VHL
	chr4:187627834	x3		FAT1|LOC339975|LOC100506272|ZFP42|TRIML2|TRIML1|LINC01060
	chr5:112174038	x3		APC|SRP19|REEP5
	chr8:71025808	x3		NCOA2
	chr9:135771531	x3		TSC1
	chr12:46243888	x3		ARID2
	chr13:48938955	x1		RB1|LPAR6
	chr17:2919351	x1		RAP1GAP2|OR1D5|OR1D2|OR1G1|OR1A2|OR1A1|OR1D4|OR3A2|OR3A1|OR3A4P|OR1E1|OR3A3|OR1E2|SPATA22|ASPA|TRPV3|TRPV1|SHPK|CTNS|TAX1BP3|P2RX5-TAX1BP3|EMC6|P2RX5|ITGAE|GSG2|NCBP3|CAMKK1|P2RX1|ATP2A3|ZZEF1|CYB5D2|ANKFY1|UBE2G1|LOC103021295|SPNS3|SPNS2|MYBBP1A|GGT6|SMTNL2|ALOX15|PELP1|LOC101559451|ARRB2|MED11|CXCL16|ZMYND15|TM4SF5|VMO1|GLTPD2|PSMB6|PLD2|MINK1|CHRNE|C17orf107|GP1BA|SLC25A11|RNF167|PFN1|ENO3|SPA…
	chr17:41244229	x3		BRCA1
	chr22:24129273	x3		SMARCB1|DERL3|SLC2A11|MIF-AS1|MIF|GSTT2B|GSTT2|DDTL|DDT|GSTTP1|LOC391322|GSTT1-AS1|GSTT1|GSTTP2|CABIN1|SUSD2|GGT5|POM121L9P|SPECC1L|SPECC1L-ADORA2A|ADORA2A|ADORA2A-AS1|UPB1|GUCD1|SNRPD3|GGT1|LRRC75B|BCRP3|POM121L10P|PIWIL3|TOP1P2|SGSM1|TMEM211|KIAA1671|LOC100128531|CRYBB3|CRYBB2|IGLL3P|LRP5L|CRYBB2P1|MIR6817|GRK3|MYO18B|SEZ6L|ASPHD2|HPS4|SRRD|TFIP11|TPST2|MIR548J|CRYBB1|CRYBA4|MIAT|MIATNB|LINC014…
	chr3:178936091		0.377066	PIK3CA	exonic	c.1633G>A	AAG	p.Glu545Lys
	chr5:98207840		0.0495	CHD1	exonic	c.3776C>T	TTC	p.Ser1259Phe
	chr5:98232028		0.0690316	CHD1	exonic	c.1612C>G	GCG	p.Pro538Ala
	chr17:7578239		0.45509	TP53	exonic	c.594_609delAGGAAATTTGCGTGTG	AGT	p.Gly199fs
	chr19:45871992		0.312354	ERCC2	exonic	c.256G>C	CAG	p.Glu86Gln
	chrX:44942718		0.72987	KDM6A	exonic	c.3300_3318delACATGAGCTGACTAAACTT	CTG	p.His1101fs
	chr2:225362567		0.3635	CUL3	splicesite_5			p.?
	chr13:49027128		0.530694	RB1	splicesite_5			p.?
No. 3	chr2:47630311	x4		MSH2|KCNK12|HCG2040054|MSH6|FBXO11|FOXN2|PPP1R21|STON1-GTF2A1L|STON1|GTF2A1L|LHCGR|FSHR|MIR548BA|NRXN1|MIR8485|LOC730100
	chr3:138374196	x3		PIK3CB|LINC01391|FOXL2|FOXL2NB|PRR23A|PRR23B|PRR23C|BPESC1|PISRT1|MRPS22|COPB2|LOC100507291|RBP2|RBP1|NMNAT3|CLSTN2|CLSTN2-AS1|TRIM42|SLC25A36|SPSB4|PXYLP1|ZBTB38|RASA2|LOC646730|RNF7|GRK7|ATP1B3|TFDP2|GK5|XRN1|ATR|PLS1|TRPC1|PCOLCE2|LOC100507389|PAQR9|PAQR9-AS1|LOC100289361|U2SURP|CHST2|SLC9A9|SLC9A9-AS1|C3orf58|PLOD2|PLSCR4|PLSCR2|PLSCR1|PLSCR5|LOC101927866|ZIC4|ZIC1|LOC440982|LOC100507461|AGTR…
	chr4:187554768	x1		FAT1
	chr8:71025808	x3		NCOA2|LOC101926892|TRAM1|LACTB2-AS1|LACTB2|XKR9|EYA1|MSC|MSC-AS1|TRPA1|LOC392232|KCNB2|LOC101926908|TERF1|SBSPON|C8orf89|RPL7|RDH10|RDH10-AS1|STAU2-AS1|STAU2|UBE2W|TCEB1|TMEM70|LY96|JPH1|GDAP1|MIR5681A|MIR5681B|MIR2052HG|MIR2052|PI15|CRISPLD1|CASC9|HNF4G|LINC01111|ZFHX4-AS1|ZFHX4|MIR3149|PEX2|LOC102724874|PKIA|PKIA-AS1|ZC2HC1A|LOC101241902|IL7|STMN2|HEY1|LINC01607|LOC101927040|MRPS28|TPD52|MIR570…
	chr9:1823719	x1		SMARCA2|VLDLR-AS1|VLDLR|KCNV2|PUM3|LINC01231|RFX3|RFX3-AS1|GLIS3|GLIS3-AS1|SLC1A1|SPATA6L|PLPP6|CDC37L1-AS1|CDC37L1|AK3|RCL1|MIR101-2|JAK2|INSL6|INSL4|RLN2|RLN1|PLGRKT|CD274|PDCD1LG2|RIC1|ERMP1|MLANA|KIAA2026|MIR4665|RANBP6|IL33|TPD52L3|UHRF2|GLDC|KDM4C|TMEM261|PTPRD|PTPRD-AS1|LOC105375972|PTPRD-AS2|TYRP1|LURAP1L-AS1|LURAP1L|SNORD137|MPDZ|FLJ41200|LINC00583|NFIB|ZDHHC21|CER1|FREM1|LOC389705|TTC39…
	chr11:108224408	x1		ATM|C11orf65|KDELC2|EXPH5|DDX10|C11orf87|ZC3H12C|RDX|LOC105369486|FDX1|ARHGAP20|C11orf53|COLCA1|COLCA2|MIR4491|POU2AF1|LOC100132078|BTG4|MIR34B|MIR34C|C11orf88|LAYN|SIK2|PPP2R1B|ALG9|FDXACB1|C11orf1|CRYAB|HSPB2|HSPB2-C11orf52|C11orf52|DIXDC1|DLAT|PIH1D2|C11orf57|TIMM8B|SDHD|IL18|TEX12|BCO2|PTS|PLET1|LOC100132686|LOC283140|LOC101928823|LOC387810|LOC101928847|NCAM1|NCAM1-AS1|TTC12|ANKK1|DRD2|MIR430…
	chr12:46124899	x3		ARID2|SCAF11|SLC38A1|SLC38A2|LOC100288798|SLC38A4|AMIGO2|PCED1B|MIR4698|PCED1B-AS1|LOC105369747|MIR4494|RPAP3|ENDOU|RAPGEF3|SLC48A1|HDAC7|VDR|TMEM106C|COL2A1|SENP1|PFKM|MIR6505|ASB8|CCDC184|OR10AD1|H1FNT|ZNF641|ANP32D|C12orf54|OR8S1|LALBA|KANSL2|SNORA2C|MIR1291|SNORA2A|SNORA2B|CCNT1|LINC00935|ADCY6|MIR4701|LOC100506125|CACNB3|DDX23|RND1|CCDC65|FKBP11|ARF3|WNT10B|WNT1|DDN|PRKAG1|KMT2D
	chr12:49445952	x3		KMT2D|RHEBL1|DHH|LMBR1L|TUBA1B|TUBA1A|TUBA1C|LOC101927267|PRPH|TROAP|C1QL4|DNAJC22|SPATS2|LOC100335030|KCNH3|MCRS1|FAM186B|PRPF40B|FMNL3|TMBIM6|NCKAP5L|BCDIN3D-AS1|BCDIN3D|FAIM2|LOC283332|LOC101927292|AQP2|LOC101927318|AQP5|AQP6|RACGAP1|ASIC1|SMARCD1|GPD1|COX14|CERS5|LIMA1|MIR1293|FAM186A|LARP4|SNORD133|DIP2B|ATF1|TMPRSS12|METTL7A|HIGD1C|SLC11A2|LETMD1|CSRNP2|TFCP2|POU6F1|DAZAP2|SMAGP|BIN2|CELA1|…
	chr12:49445953	x4		KMT2D|RHEBL1|DHH|LMBR1L|TUBA1B|TUBA1A|TUBA1C|LOC101927267|PRPH|TROAP|C1QL4|DNAJC22|SPATS2|LOC100335030|KCNH3|MCRS1|FAM186B|PRPF40B|FMNL3|TMBIM6|NCKAP5L|BCDIN3D-AS1|BCDIN3D|FAIM2|LOC283332|LOC101927292|AQP2|LOC101927318|AQP5|AQP6|RACGAP1|ASIC1|SMARCD1|GPD1|COX14|CERS5|LIMA1|MIR1293|FAM186A|LARP4|SNORD133|DIP2B|ATF1|TMPRSS12|METTL7A|HIGD1C|SLC11A2|LETMD1|CSRNP2|TFCP2|POU6F1|DAZAP2|SMAGP|BIN2|CELA1|…
	chr16:2098563	x1		TSC2|PKD1|MIR1225|LOC105371049|MIR6511B1|MIR6511B2|MIR4516|MIR3180-5|RAB26|SNHG19|SNORD60|TRAF7|CASKIN1|MLST8|BRICD5|PGP|E4F1|DNASE1L2|ECI1|RNPS1|LOC106660606|MIR3677|MIR940|MIR4717|ABCA3|ABCA17P|CCNF|MIR6767|C16orf59|MIR6768|LOC729652|NTN3|TBC1D24|ATP6V0C|AMDHD2|CEMP1|MIR3178|PDPK1|LOC652276|FLJ42627|ERVK13-1|KCTD5|PRSS27|SRRM2-AS1|SRRM2|TCEB2|PRSS33|PRSS41|PRSS21|ZG16B|PRSS30P|PRSS22|FLYWCH2|FL…
	chr22:41572427	x1		EP300|EP300-AS1|L3MBTL2|CHADL|RANGAP1|MIR6889|ZC3H7B|TEF|TOB2|PHF5A|ACO2|POLR3H|LOC105373044|CSDC2|PMM1|DESI1|XRCC6|SNU13|C22orf46|MEI1|CCDC134|SREBF2|MIR33A|SHISA8|MIR378I|TNFRSF13C|CENPM|LINC00634|SEPT3|WBP2NL|NAGA|FAM109B|SMDT1|NDUFA6|NDUFA6-AS1|CYP2D6|LOC101929829|CYP2D7|TCF20|OGFRP1|LINC01315|NFAM1|SERHL|RRP7A|SERHL2|RRP7BP|POLDIP3|RNU12|CYB5R3|ATP5L2|A4GALT|ARFGAP3|PACSIN2|LOC100506679|TTLL…
	chr1:11317010		0.232	MTOR	exonic	c.484G>A	AAG	p.Glu162Lys
	chr11:108143533		0.444767	ATM	exonic	c.3238G>C	CAC	p.Asp1080His
	chr12:25398285		0.070805	KRAS	exonic	c.34G>C	CGT	p.Gly12Arg
	chr13:32937334		0.383333	BRCA2	exonic	c.8001_8006delCAGAAG		p.Arg2666_Ser2667del
	chrX:70357214		0.0416667	MED12	exonic	c.5729G>A	CAC	p.Arg1910His
No. 4	chr3:961707	x3		CNTN6|CNTN4|CNTN4-AS2|CNTN4-AS1|IL5RA|TRNT1|CRBN|LRRN1|SETMAR|SUMF1|ITPR1-AS1|ITPR1|EGOT|BHLHE40-AS1|BHLHE40|ARL8B|EDEM1|MIR4790|GRM7-AS3|GRM7|GRM7-AS2|GRM7-AS1|LOC101927394|LMCD1-AS1|LMCD1|LINC00312|SSUH2|CAV3|OXTR|RAD18|SRGAP3|LOC101927416|SRGAP3-AS3|THUMPD3|THUMPD3-AS1|SETD5|LHFPL4|MTMR14|CPNE9|BRPF1|OGG1|CAMK1|TADA3|ARPC4|ARPC4-TTLL3|TTLL3|RPUSD3|CIDEC|JAGN1|IL17RE|IL17RC|CRELD1|PRRT3|PRRT3-A…
	chr3:47103614	x3		SETD2
	chr3:52610683	x3		PBRM1
	chr3:138403530	x3		PIK3CB|LINC01391|FOXL2|FOXL2NB|PRR23A|PRR23B|PRR23C|BPESC1|PISRT1|MRPS22|COPB2|LOC100507291|RBP2|RBP1|NMNAT3|CLSTN2|CLSTN2-AS1|TRIM42|SLC25A36|SPSB4|PXYLP1|ZBTB38|RASA2|LOC646730|RNF7|GRK7|ATP1B3|TFDP2|GK5|XRN1|ATR|PLS1|TRPC1|PCOLCE2|LOC100507389|PAQR9|PAQR9-AS1|LOC100289361|U2SURP|CHST2|SLC9A9|SLC9A9-AS1|C3orf58|PLOD2|PLSCR4|PLSCR2|PLSCR1|PLSCR5|LOC101927866|ZIC4|ZIC1|LOC440982|LOC100507461|AGTR…
	chr5:67522462	x1		PIK3R1|LOC101928885|SLC30A5|CCNB1|CENPH|MRPS36|CDK7|CCDC125|AK6|TAF9|RAD17|MARVELD2|LOC101928924|OCLN|GTF2H2C|GTF2H2C_2|GUSBP3|SERF1A|SERF1B|SMN2|SMN1|SMA4|GTF2H2B|SMA5|LOC441081|GUSBP9|NAIP|GTF2H2|LOC647859|LOC102724392|PMCHL2|BDP1|MCCC2|CARTPT|MAP1B|MIR4803|MRPS27|PTCD2|ZNF366|LOC102503427|LOC102477328|TNPO1|MIR4804|FCHO2|TMEM171|LOC105379030|TMEM174|LOC340090|FOXD1|LINC01386|BTF3|ANKRA2|UTP15|…
	chr5:98204279	x1		CHD1
	chr5:98228223	x1		CHD1|LOC100289230|CTD-2151A2.1|LOC100133050|FAM174A|ST8SIA4|MIR548P|SLCO4C1|SLCO6A1|LINC00492|LINC00491|PAM|GIN1|PPIP5K2|C5orf30|LOC102467212|NUDT12|RAB9BP1|LOC102467213|EFNA5|FBXL17|LINC01023|FER|PJA2|MAN2A1|LOC100289673|TMEM232|MIR548F3|SLC25A46|TSLP|WDR36|CAMK4|STARD4|STARD4-AS1|NREP|NREP-AS1|EPB41L4A-AS1|SNORA13|EPB41L4A|LOC101927023|EPB41L4A-AS2|LOC102467214|LOC102467216|APC
	chr11:533683	x1		HRAS|LRRC56|LMNTD2|RASSF7|MIR210HG|MIR210|LOC143666|PHRF1|IRF7|CDHR5|SCT|DRD4|DEAF1|TMEM80|EPS8L2|TALDO1|PDDC1|LOC171391|CEND1|SLC25A22|PANO1|PIDD1|RPLP2|SNORA52|PNPLA2|CRACR2B|CD151|POLR2L|TSPAN4|CHID1|AP2A2|MUC6|LOC101927503|MUC2|MUC5AC|MUC5B|MIR6744|TOLLIP|TOLLIP-AS1|BRSK2|MOB2|DUSP8|KRTAP5-AS1|KRTAP5-1|KRTAP5-2|KRTAP5-3|KRTAP5-4|KRTAP5-5|FAM99A|FAM99B|KRTAP5-6|IFITM10|CTSD|SYT8|TNNI2|LSP1|MIR…
	chr13:32903503	x3		BRCA2
	chr13:48881337	x1		RB1|LPAR6
	chr16:23614759	x3		PALB2
	chr17:7576927	x1		TP53|WRAP53|EFNB3|DNAH2|RPL29P2|KDM6B|TMEM88|NAA38|CYB5D1|CHD3|SCARNA21|LOC284023|KCNAB3|TRAPPC1|CNTROB|GUCY2D|ALOX15B|ALOX12B|MIR4314|ALOXE3|HES7|PER1|MIR6883|VAMP2|TMEM107|MIR4521|BORCS6|AURKB|LINC00324|CTC1|PFAS|SLC25A35|RANGRF|ARHGEF15|ODF4|LOC100128288|KRBA2|RPL26|RNF222|NDEL1|MYH10|CCDC42|SPDYE4|MFSD6L|PIK3R6|PIK3R5|NTN1|LOC101928266|STX8|CFAP52|USP43|DHRS7C|GSG1L2|GLP2R|RCVRN|GAS7|MYH13|MY…
	chr17:37618285	x3		CDK12|NEUROD2|PPP1R1B|STARD3|TCAP|PNMT|PGAP3|ERBB2|MIR4728|MIEN1|GRB7|IKZF3|ZPBP2|GSDMB|ORMDL3|LRRC3C|GSDMA|PSMD3|CSF3|MED24|MIR6884|SNORD124|THRA|NR1D1|MSL1|CASC3|MIR6866|RAPGEFL1|MIR6867|WIPF2|CDC6|RARA|RARA-AS1|GJD3|TOP2A|IGFBP4|TNS4|CCR7|SMARCE1|KRT222|KRT24|KRT25|KRT26|KRT27|KRT28|KRT10|TMEM99|KRT12|KRT20|KRT23|KRT39|KRT40|KRTAP3-3|KRTAP3-2|KRTAP3-1|KRTAP1-5|KRTAP1-4|KRTAP1-3|KRTAP1-1|KRTAP2…
	chr17:41245013	x3		BRCA1|NBR2|LOC101929767|NBR1|TMEM106A|LINC00854|LINC00910|ARL4D|MIR2117|DHX8|ETV4|MEOX1|SOST|DUSP3|C17orf105|MPP3|CD300LG|MPP2|FAM215A|LOC107546764|PPY|PYY|NAGS|TMEM101|LSM12|G6PC3|HDAC5|LOC105371789|C17orf53|ASB16|ASB16-AS1|TMUB2|ATXN7L3|UBTF|MIR6782|SLC4A1|RUNDC3A-AS1|RUNDC3A|SLC25A39|GRN|FAM171A2|ITGA2B|GPATCH8|FZD2|LINC01180|MEIOC|CCDC43|DBF4B|ADAM11|GJC1|HIGD1B|EFTUD2|CCDC103|GFAP|KIF18B|MIR…
	chr17:56769935	x3		RAD51C
	chr22:29105930	x3		CHEK2|HSCB|CCDC117|XBP1|ZNRF3|ZNRF3-AS1|C22orf31|KREMEN1|EMID1|RHBDD3|EWSR1|GAS2L1|RASL10A|AP1B1|MIR3653|SNORD125|RFPL1S|RFPL1|NEFH|THOC5|NIPSNAP1|NF2|CABP7|ZMAT5|UQCR10|ASCC2|MTMR3|MIR6818|HORMAD2-AS1|HORMAD2|LIF|OSM|GATSL3|TBC1D10A|SF3A1|CCDC157|KIAA1656|RNF215|SEC14L2|MTFP1|SEC14L3|SDC4P|SEC14L4|SEC14L6|GAL3ST1|PES1|TCN2|SLC35E4|DUSP18|OSBP2|MIR3200|MORC2-AS1|MORC2|TUG1|SMTN|SELM|INPP5J|PLA2G3…
	chr13:48923160		0.28972	RB1	splicesite_3
	chr5:112177105		0.790581	APC	exonic	c.5814A>T	AAT	p.Lys1938Asn
	chr7:151841945		0.460996	KMT2C	exonic	c.14194_14195delAC	CAG	p.Thr4732fs
	chr7:151846079		0.4	KMT2C	exonic	c.12932delC	CTG	p.Pro4311fs
	chr8:109094833		0.539171	RSPO2	exonic	c.34A>G	GTT	p.Ile12Val
	chr12:49438225		0.503623	KMT2D	exonic	c.5044G>T	TAG	p.Glu1682Ter
	chr17:7579400		0.699634	TP53	exonic	c.287C>T	TTT	p.Ser96Phe
	chr17:7579418		0.761905	TP53	exonic	c.269C>T	TTC	p.Ser90Phe
	chr17:7579449		0.810204	TP53	exonic	c.238C>A	ACT	p.Pro80Thr
	chr22:41568579		0.30958	EP300	exonic	c.4529C>T	CTC	p.Pro1510Leu
	chr22:41573200		0.0895	EP300	exonic	c.5485C>T	TGC	p.Arg1829Cys
No. 5	chr4:1801183	x1		FGFR3|LETM1|WHSC1|SCARNA22|NELFA|MIR943|C4orf48|NAT8L|POLN|HAUS3|MXD4|MIR4800|ZFYVE28|CFAP99|RNF4|FAM193A|TNIP2|SH3BP2|ADD1|MFSD10|NOP14-AS1|NOP14|GRK4|HTT-AS|HTT|MSANTD1|RGS12|HGFAC|DOK7|LRPAP1|LINC00955|LOC100133461|ADRA2C|FAM86EP|OTOP1|TMEM128|LYAR|ZBTB49|NSG1|STX18|STX18-IT1|STX18-AS1|LOC101928279|LINC01396|MSX1|LOC101928306|CYTL1|STK32B|LINC01587|EVC2|EVC|CRMP1|MIR378D1|JAKMIP1|LOC285484|WFS…
	chr12:124819043	x1		NCOR2|MIR6880
	chr16:2131576	x1		TSC2
	chr20:57415076	x1		GNAS-AS1|GNAS
	chr3:178921553		0.431655	PIK3CA	exonic	c.1035T>A	AAA	p.Asn345Lys
	chr3:178952085		0.169339	PIK3CA	exonic	c.3140A>G	CGT	p.His1047Arg
	chr22:41562653		0.443201	EP300	exonic	c.3857A>G	AGT	p.Asn1286Ser
	chrX:44920567		0.871762	KDM6A	splicesite_5			splicesite_5
	chrX:123220396		0.877301	STAG2	splicesite_5			splicesite_5
No. 6	chr1:4367231	x3		LOC284661|AJAP1|MIR4417|MIR4689|NPHP4|KCNAB2|CHD5|RPL22|LOC102724450|RNF207|ICMT|LINC00337|HES3|GPR153|ACOT7|HES2|ESPN|MIR4252|TNFRSF25|PLEKHG5|NOL9|TAS1R1|ZBTB48|KLHL21|PHF13|THAP3|DNAJC11|LOC100505887|CAMTA1|VAMP3|PER3|UTS2|TNFRSF9|PARK7|ERRFI1|LOC102724539|SLC45A1|RERE|LOC102724552|SNORD128|ENO1|MIR6728|ENO1-AS1|CA6|SLC2A7|SLC2A5|GPR157|MIR34AHG|MIR34A|LOC102724571|H6PD|SPSB1|LOC100506022|SLC2…
	chr2:225338930	x1		CUL3
	chr3:10076128	x3		FANCD2|FANCD2OS|BRK1|VHL|IRAK2|TATDN2|GHRLOS|LINC00852|GHRL|SEC13|ATP2B2|MIR378B|MIR885|ATP2B2-IT2|LINC00606|SLC6A11|SLC6A1|SLC6A1-AS1|HRH1|ATG7|VGLL4|TAMM41|SYN2|TIMP4|PPARG|TSEN2|MKRN2OS|MKRN2|RAF1|TMEM40|CAND2|RPL32|SNORA7A|LOC105376955|IQSEC1|NUP210|HDAC11-AS1|HDAC11|FBLN2|SNORA93|LINC00620|WNT7A|FGD5P1|TPRXL|CHCHD4|TMEM43|XPC|LSM3|LINC01267|SLC6A6|GRIP2|CCDC174|C3orf20|LOC152274|FGD5|FGD5-AS…
	chr3:47059029	x3		SETD2|KIF9-AS1|KIF9|KLHL18|PTPN23|SCAP|ELP6|CSPG5|SMARCC1|DHX30|MIR1226|MAP4|CDC25A|MIR4443|CAMP|ZNF589|FCF1P2|NME6|SPINK8|MIR2115|FBXW12|PLXNB1|CCDC51|TMA7|ATRIP|TREX1|SHISA5|PFKFB4|MIR6823|UCN2|COL7A1|MIR711|UQCRC1|SNORA94|TMEM89|SLC26A6|MIR6824|CELSR3|MIR4793|CELSR3-AS1|NCKIPSD|IP6K2|PRKAR2A|PRKAR2A-AS1|SLC25A20|ARIH2OS|ARIH2|P4HTM|WDR6|DALRD3|MIR425|NDUFAF3|MIR191|IMPDH2|QRICH1|QARS|MIR6890|U…
	chr3:52613007	x3		PBRM1|GNL3|SNORD136|SNORD19|SNORD19B|SNORD69|GLT8D1|SPCS1|NEK4|ITIH1|ITIH3|ITIH4|ITIH4-AS1|MUSTN1|TMEM110-MUSTN1|TMEM110|MIR8064|SFMBT1|RFT1|PRKCD|TKT|DCP1A|CACNA1D|CHDH|IL17RB|ACTR8|SELK|CACNA2D3|ESRG|CACNA2D3-AS1|LRTM1|WNT5A|ERC2|ERC2-IT1|MIR3938|CCDC66|FAM208A|ARHGEF3|ARHGEF3-AS1|SPATA12|IL17RD|HESX1|APPL1|ASB14|LOC105377102|DNAH12|PDE12|ARF4|ARF4-AS1|DENND6A|LOC101929159|SLMAP|FLNB|LOC1053771…
	chr4:1801183	x1		FGFR3|LETM1|WHSC1|SCARNA22|NELFA|MIR943|C4orf48|NAT8L|POLN|HAUS3|MXD4|MIR4800|ZFYVE28|CFAP99|RNF4|FAM193A|TNIP2|SH3BP2|ADD1|MFSD10|NOP14-AS1|NOP14|GRK4|HTT-AS|HTT|MSANTD1|RGS12|HGFAC|DOK7|LRPAP1|LINC00955|LOC100133461|ADRA2C|FAM86EP|OTOP1|TMEM128|LYAR|ZBTB49|NSG1|STX18|STX18-IT1|STX18-AS1|LOC101928279|LINC01396|MSX1|LOC101928306|CYTL1|STK32B|LINC01587|EVC2|EVC|CRMP1|MIR378D1|JAKMIP1|LOC285484|WFS…
	chr4:187521333	x1		FAT1
	chr5:67522462	x1		PIK3R1
	chr8:108972906	x1		RSPO2|EIF3E|EMC2|TMEM74|TRHR|NUDCD1|ENY2|PKHD1L1|EBAG9|SYBU|LOC100132813|KCNV1|LINC01608|LINC01609|CSMD3|MIR2053|TRPS1|LINC00536|EIF3H|LOC105375713|UTP23|RAD21|RAD21-AS1|MIR3610|AARD|SLC30A8|MED30|EXT1|SAMD12|SAMD12-AS1|TNFRSF11B|COLEC10|LOC101927513|MAL2|MIR548AZ|NOV|ENPP2|TAF2|DSCC1|DEPTOR|COL14A1|MRPL13|MTBP|SNTB1|LOC101927543|HAS2|HAS2-AS1|LOC105375734|LINC01151|ZHX2|DERL1|TBC1D31|FAM83A|FAM8…
	chr10:89623639	x1		PTEN|RNLS|LIPJ|LIPF|LIPK|LIPN|LIPM|ANKRD22|STAMBPL1|ACTA2-AS1|ACTA2|FAS|FAS-AS1|MIR4679-2|MIR4679-1|CH25H|LIPA|IFIT2|IFIT3|IFIT1B|IFIT1|IFIT5|SLC16A12|SLC16A12-AS1|PANK1|MIR107|FLJ37201|KIF20B|LINC00865|LINC01375|LOC101926942|HTR7|RPP30|ANKRD1|XLOC_008559|LOC105378430|LINC00502|NUDT9P1|PCGF5|HECTD2-AS1|HECTD2|PPP1R3C|TNKS2-AS1|TNKS2|FGFBP3|BTAF1|CPEB3|MARCH5|MARK2P9|IDE|KIF11|HHEX|EXOC6|CYP26C1|C…
	chr11:533683	x1		HRAS|LRRC56|LMNTD2|RASSF7|MIR210HG|MIR210|LOC143666|PHRF1|IRF7|CDHR5|SCT|DRD4|DEAF1|TMEM80|EPS8L2|TALDO1|PDDC1|LOC171391|CEND1|SLC25A22|PANO1|PIDD1|RPLP2|SNORA52|PNPLA2|CRACR2B|CD151|POLR2L|TSPAN4|CHID1|AP2A2|MUC6|LOC101927503|MUC2|MUC5AC|MUC5B|MIR6744|TOLLIP|TOLLIP-AS1|BRSK2|MOB2|DUSP8|KRTAP5-AS1|KRTAP5-1|KRTAP5-2|KRTAP5-3|KRTAP5-4|KRTAP5-5|FAM99A|FAM99B|KRTAP5-6|IFITM10|CTSD|SYT8|TNNI2|LSP1|MIR…
	chr12:124819043	x1		NCOR2|MIR6880
	chr13:32903503	x3		BRCA2
	chr16:2098563	x1		TSC2|PKD1|MIR1225|LOC105371049|MIR6511B1|MIR6511B2|MIR4516|MIR3180-5|RAB26|SNHG19|SNORD60|TRAF7|CASKIN1|MLST8|BRICD5|PGP|E4F1|DNASE1L2|ECI1|RNPS1|LOC106660606|MIR3677|MIR940|MIR4717|ABCA3|ABCA17P|CCNF|MIR6767|C16orf59|MIR6768|LOC729652|NTN3|TBC1D24|ATP6V0C|AMDHD2|CEMP1|MIR3178|PDPK1|LOC652276|FLJ42627|ERVK13-1|KCTD5|PRSS27|SRRM2-AS1|SRRM2|TCEB2|PRSS33|PRSS41|PRSS21|ZG16B|PRSS30P|PRSS22|FLYWCH2|FL…
	chr16:23640866	x3		PALB2
	chr17:33428134	x3		RAD51L3-RFFL|RAD51D|FNDC8|NLE1|UNC45B|SLC35G3|SLFN5|SLFN11|SLFN12|SLFN13|SLFN12L|SLFN14|LOC107985033|LOC105371743|SNORD7|PEX12|AP2B1|RASL10B|GAS2L2|MMP28|C17orf50|TAF15|HEATR9|CCL5|LRRC37A8P|RDM1|LYZL6|CCL16|CCL14|CCL15-CCL14|CCL15|CCL23|CCL18|CCL3|CCL4|CCL3L3|CCL3L1|CCL4L1|CCL4L2|TBC1D3H|TBC1D3F|TBC1D3G|TBC1D3B|ZNHIT3|MYO19|PIGW|GGNBP2|DHRS11|MRM1|LOC102723471|LHX1|AATF|MIR2909|ACACA|SNORA90|C17…
	chr20:57415076	x1		GNAS-AS1|GNAS
	chr22:41489001	x1		EP300
	chr1:27106538		0.513285	ARID1A	exonic	c.6149G>A	TAG	p.Trp2050Ter
	chr2:47703701		0.437255	MSH2	exonic	c.2201C>G	TGT	p.Ser734Cys
	chr2:225379356		0.875657	CUL3	exonic	c.512G>C	ACA	p.Arg171Thr
	chr4:187539599		0.54321	FAT1	exonic	c.8141A>T	GTG	p.Glu2714Val
	chr8:71039050		0.436813	NCOA2	exonic	c.3914A>G	TGC	p.Tyr1305Cys
	chr12:49416114		0.472208	KMT2D	exonic	c.16361G>A	CAA	p.Arg5454Gln
	chr12:49416132		0.4705	KMT2D	exonic	c.16343G>C	CCA	p.Arg5448Pro
	chr13:49030378		0.363409	RB1	exonic	c.1853C>A	TAA	p.Ser618Ter
	chr17:7577547		0.905172	TP53	exonic	c.734G>A	GAC	p.Gly245Asp
	chr20:57480474		0.472627	GNAS	exonic	c.469G>T	TAA	p.Glu157Ter
	chrX:44922678		0.937748	KDM6A	exonic	c.1541delG	GAG	p.Gly514fs
	chr3:52610715		0.0901408	PBRM1	splicesite_5			splicesite_5
No. 7	chr1:11204619	x3		MTOR|MTOR-AS1|ANGPTL7
	chr3:47158091	x3		SETD2
	chr4:1801183	x1		FGFR3|LETM1|WHSC1|SCARNA22|NELFA|MIR943|C4orf48|NAT8L|POLN|HAUS3|MXD4|MIR4800|ZFYVE28|CFAP99|RNF4|FAM193A|TNIP2|SH3BP2|ADD1|MFSD10|NOP14-AS1|NOP14|GRK4|HTT-AS|HTT|MSANTD1|RGS12|HGFAC|DOK7|LRPAP1|LINC00955|LOC100133461|ADRA2C|FAM86EP|OTOP1|TMEM128|LYAR|ZBTB49|NSG1|STX18|STX18-IT1|STX18-AS1|LOC101928279|LINC01396|MSX1|LOC101928306|CYTL1|STK32B|LINC01587|EVC2|EVC|CRMP1|MIR378D1|JAKMIP1|LOC285484|WFS…
	chr4:187539913	x3		FAT1
	chr4:187629424	x3		FAT1|LOC339975|LOC100506272|ZFP42|TRIML2|TRIML1|LINC01060
	chr9:1823719	x1		SMARCA2|VLDLR-AS1|VLDLR|KCNV2|PUM3|LINC01231|RFX3|RFX3-AS1|GLIS3|GLIS3-AS1|SLC1A1|SPATA6L|PLPP6|CDC37L1-AS1|CDC37L1|AK3|RCL1|MIR101-2|JAK2|INSL6|INSL4|RLN2|RLN1|PLGRKT|CD274|PDCD1LG2|RIC1|ERMP1|MLANA|KIAA2026|MIR4665|RANBP6|IL33|TPD52L3|UHRF2|GLDC|KDM4C|TMEM261|PTPRD|PTPRD-AS1|LOC105375972|PTPRD-AS2|TYRP1|LURAP1L-AS1|LURAP1L|SNORD137|MPDZ|FLJ41200|LINC00583|NFIB|ZDHHC21|CER1|FREM1|LOC389705|TTC39…
	chr11:533683	x1		HRAS|LRRC56|LMNTD2|RASSF7|MIR210HG|MIR210|LOC143666|PHRF1|IRF7|CDHR5|SCT|DRD4|DEAF1|TMEM80|EPS8L2|TALDO1|PDDC1|LOC171391|CEND1|SLC25A22|PANO1|PIDD1|RPLP2|SNORA52|PNPLA2|CRACR2B|CD151|POLR2L|TSPAN4|CHID1|AP2A2|MUC6|LOC101927503|MUC2|MUC5AC|MUC5B|MIR6744|TOLLIP|TOLLIP-AS1|BRSK2|MOB2|DUSP8|KRTAP5-AS1|KRTAP5-1|KRTAP5-2|KRTAP5-3|KRTAP5-4|KRTAP5-5|FAM99A|FAM99B|KRTAP5-6|IFITM10|CTSD|SYT8|TNNI2|LSP1|MIR…
	chr11:108128148	x1		ATM
	chr12:46244091	x3		ARID2
	chr12:49432030	x1		KMT2D
	chr14:105238621	x1		AKT1
	chr16:2098563	x1		TSC2|PKD1|MIR1225|LOC105371049|MIR6511B1|MIR6511B2|MIR4516|MIR3180-5|RAB26|SNHG19|SNORD60|TRAF7|CASKIN1|MLST8|BRICD5|PGP|E4F1|DNASE1L2|ECI1|RNPS1|LOC106660606|MIR3677|MIR940|MIR4717|ABCA3|ABCA17P|CCNF|MIR6767|C16orf59|MIR6768|LOC729652|NTN3|TBC1D24|ATP6V0C|AMDHD2|CEMP1|MIR3178|PDPK1|LOC652276|FLJ42627|ERVK13-1|KCTD5|PRSS27|SRRM2-AS1|SRRM2|TCEB2|PRSS33|PRSS41|PRSS21|ZG16B|PRSS30P|PRSS22|FLYWCH2|FL…
	chr17:41243837	x3		BRCA1
	chr20:57415360	x1		GNAS-AS1|GNAS
	chr3:178936091		0.416	PIK3CA	exonic	c.1633G>A	AAG	p.Glu545Lys
	chr4:187518251		0.0490245	FAT1	exonic	c.12443C>G	TGC	p.Ser4148Cys
	chr4:187542717		0.356535	FAT1	exonic	c.5023G>T	TAA	p.Glu1675Ter
	chr7:140453132		0.0973273	BRAF	exonic	c.1803A>T	AAT	p.Lys601Asn
	chr11:108099963		0.325826	ATM	exonic	c.244G>A	ATA	p.Val82Ile
	chr12:49420157		0.376266	KMT2D	exonic	c.15591delT	ACT	p.Asp5198fs
	chr19:45867687		0.42654	ERCC2	exonic	c.713A>G	AGC	p.Asn238Ser
	chr22:29115408		0.465382	CHEK2	exonic	c.658T>C	CAC	p.Tyr220His
	chrX:44928929		0.754586	KDM6A	exonic	c.2029C>T	TAG	p.Gln677Ter
	chrX:70339943		0.0338201	MED12	exonic	c.476T>C	CCC	p.Leu159Pro
	chrX:123191744		0.231626	STAG2	exonic	c.1333G>A	AAT	p.Asp445Asn
	chrX:123202485		0.232218	STAG2	exonic	c.2339_2340insA	AAA	p.Asn780fs
	chr17:41219624		0.378199	BRCA1	splicesite_3			splicesite_3
No. 8	chr7:55259364	x3		EGFR|ELDR|LANCL2|VOPP1|FKBP9P1|SEPT14|ZNF713|MRPS17|NIPSNAP2|PSPH|CCT6A|SNORA22B|SNORA15|SUMF2|PHKG1|CHCHD2|NUPR2|LOC650226|LOC100240728|DKFZp434L192|LOC101928401|LOC401357|LOC100130849|MIR4283-1|MIR4283-2|ZNF479|GUSBP10|LOC105375297|MIR3147|ZNF716|ZNF733P|LOC102724738|LOC100287704|LOC100287834|ZNF722P|LINC01005|ZNF727|ZNF735|ZNF679|ZNF736|YWHAEP1|ZNF680|LOC100128885|LOC641746|ZNF107|MIR6839|ZNF1…
	chr7:151836829	x3		KMT2C
	chr7:151849763	x3		KMT2C
	chr7:151892911	x3		KMT2C|FABP5P3|LINC01003|XRCC2|ACTR3B|LINC01287|DPP6|LOC101929998|PAXIP1-AS2|PAXIP1|PAXIP1-AS1|HTR5A-AS1|HTR5A|INSIG1|BLACE|LOC100286906|EN2|CNPY1|LOC100506302|RBM33|SHH|LOC389602
	chr9:1823719	x1		SMARCA2|VLDLR-AS1|VLDLR|KCNV2|PUM3|LINC01231|RFX3|RFX3-AS1|GLIS3|GLIS3-AS1|SLC1A1|SPATA6L|PLPP6|CDC37L1-AS1|CDC37L1|AK3|RCL1|MIR101-2|JAK2|INSL6|INSL4|RLN2|RLN1|PLGRKT|CD274|PDCD1LG2|RIC1|ERMP1|MLANA|KIAA2026|MIR4665|RANBP6|IL33|TPD52L3|UHRF2|GLDC|KDM4C|DMAC1|PTPRD|PTPRD-AS1|LOC105375972|PTPRD-AS2|TYRP1|LURAP1L-AS1|LURAP1L|SNORD137|MPDZ|LINC01235|LINC00583|NFIB|ZDHHC21|CER1|FREM1|LOC389705|TTC39B…
	chr16:2100389	x1		TSC2
	chr4:187549709		0.23	FAT1	FAT1:exonic:NM_005245.3	c.4532C>T	ATC	p.Thr1511Ile
	chr6:36652140		0.21	CDKN1A	CDKN1A:exonic:NM_078467.2	c.262_263delGAinsTC		p.Glu88Ser
	chr7:151846008		0.38	KMT2C	KMT2C:exonic:NM_170606.2	c.13004T>G	CGA	p.Leu4335Arg
	chr12:49420011		0.25	KMT2D	KMT2D:exonic:NM_003482.3	c.15738C>G	ATG	p.Ile5246Met
	chr12:49424177		0.53	KMT2D	KMT2D:exonic:NM_003482.3	c.13877_13878insC	GCC	p.Pro4627fs
	chr17:7578272		0.49	TP53	TP53:exonic:NM_000546.5	c.577C>T	TAT	p.His193Tyr
	chr19:45860556		0.32	ERCC2	ERCC2:exonic:NM_000400.3	c.1451C>T	ATG	p.Thr484Met
	chrX:44942817		0.55	KDM6A	KDM6A:exonic:NM_021140.3	c.3397C>T	TAA	p.Gln1133Ter
No. 9	chr1:11167479	x3		MTOR|MTOR-AS1|ANGPTL7
	chr2:225346728	x1		CUL3|DOCK10|MIR4439|NYAP2|LOC646736|MIR5702|IRS1|RHBDD1|COL4A4|COL4A3|LOC654841|MFF|TM4SF20|MIR5703|AGFG1|C2orf83|SLC19A3|CCL20|DAW1|SPHKAP|PID1|DNER|TRIP12|FBXO36|SLC16A14|SP110|SP140|SP140L|SP100|LINC01907|CAB39|ITM2C|LOC151484|GPR55|SPATA3-AS1|SPATA3|C2orf72|PSMD1|HTR2B|ARMC9|MIR4777|B3GNT7|NCL|SNORA75|SNORD20|SNORD82|LINC00471|NMUR1|TEX44|PTMA|MIR1244-1|MIR1244-2|MIR1244-3|MIR1244-4|PDE6D|COP…
	chr3:961707	x4		CNTN6|CNTN4|CNTN4-AS2|CNTN4-AS1|IL5RA|TRNT1|CRBN|LRRN1|SETMAR|SUMF1|ITPR1-AS1|ITPR1|EGOT|BHLHE40-AS1|BHLHE40|ARL8B|EDEM1|MIR4790|GRM7-AS3|GRM7|GRM7-AS2|GRM7-AS1|LOC101927394|LMCD1-AS1|LMCD1|LINC00312|SSUH2|CAV3|OXTR|RAD18|SRGAP3|SRGAP3-AS2|SRGAP3-AS3|SRGAP3-AS4|THUMPD3|THUMPD3-AS1|SETD5|LHFPL4|MTMR14|CPNE9|BRPF1|OGG1|CAMK1|TADA3|ARPC4|ARPC4-TTLL3|TTLL3|RPUSD3|CIDEC|JAGN1|IL17RE|IL17RC|CRELD1|PRRT…
	chr3:47158202	x3		SETD2
	chr3:52620602	x3		PBRM1
	chr3:138374196	x3		PIK3CB|LINC01391|FOXL2|FOXL2NB|PRR23A|PRR23B|PRR23C|BPESC1|PISRT1|MRPS22|COPB2|LOC100507291|RBP2|RBP1|NMNAT3|CLSTN2|CLSTN2-AS1|TRIM42|SLC25A36|SPSB4|PXYLP1|ZBTB38|RASA2|LOC646730|RNF7|GRK7|ATP1B3|TFDP2|GK5|XRN1|ATR|PLS1|TRPC1|PCOLCE2|LOC100507389|PAQR9|PAQR9-AS1|LOC100289361|U2SURP|CHST2|SLC9A9|SLC9A9-AS1|C3orf58|LNCSRLR|PLOD2|PLSCR4|PLSCR2|PLSCR1|PLSCR5|LINC02010|ZIC4|ZIC1|LOC440982|LINC02032|LI…
	chr4:1801183	x1		FGFR3
	chr4:10969019	x3		MIR572|HS3ST1|LINC02360|LINC02270|RAB28|LINC01097|NKX3-2|LINC01096|BOD1L1|MIR5091|LINC01182|LINC01085|LINC00504|CPEB2-AS1|CPEB2|LOC101929095|C1QTNF7|CC2D2A|FBXL5|FAM200B|BST1|CD38|FGFBP1|FGFBP2|PROM1|TAPT1|TAPT1-AS1|LDB2|LINC02493|SNORA75B|QDPR|CLRN2|LAP3|MED28|FAM184B|DCAF16|NCAPG|LCORL|SLIT2|SLIT2-IT1|MIR218-1|PACRGL|KCNIP4|MIR7978|LOC105374516|KCNIP4-IT1|LOC100505912|ADGRA3|GBA3|PPARGC1A|MIR57…
	chr5:2879376	x3		LOC105374620|LINC01377|LINC01019|LINC02162|LINC01017|IRX1|LINC02114|LINC01020|LINC02121|CTD-2297D10.2|ADAMTS16|ICE1|LINC02145|MED10|UBE2QL1|LINC01018|NSUN2|SRD5A1|LINC02102|PAPD7|LINC02236|MIR4278|MIR4454|LOC442132|LINC02123|ADCY2|C5orf49|FASTKD3|MTRR|LINC02226|MIR4458HG|MIR4458|LINC02199|SEMA5A|MIR4636|SEMA5A-AS1|SNHG18|SNORD123|TAS2R1|LINC02112|LINC02221|FAM173B|CCT5|CMBL|MARCH6|ROPN1L-AS1|ROPN…
	chr5:112043354	x4		APC|SRP19|REEP5
	chr7:55272971	x3		EGFR|ELDR|LANCL2|VOPP1|FKBP9P1|SEPT14|ZNF713|MRPS17|NIPSNAP2|PSPH|CCT6A|SNORA22B|SNORA15|SUMF2|PHKG1|CHCHD2|NUPR2|LOC650226|LOC100240728|DKFZp434L192|LOC101928401|LOC401357|LOC100130849|MIR4283-1|MIR4283-2|ZNF479|GUSBP10|LOC105375297|MIR3147|ZNF716|ZNF733P|LOC102724738|LOC100287704|LOC100287834|ZNF722P|LINC01005|ZNF727|ZNF735|ZNF679|ZNF736|YWHAEP1|ZNF680|LOC100128885|LOC641746|ZNF107|MIR6839|ZNF1…
	chr7:151892911	x3		KMT2C|FABP5P3|LINC01003|XRCC2|ACTR3B|LINC01287|DPP6|LOC101929998|PAXIP1-AS2|PAXIP1|PAXIP1-AS1|HTR5A-AS1|HTR5A|INSIG1|BLACE|LOC100286906|EN2|CNPY1|LOC100506302|RBM33|SHH|LOC389602
	chr8:71075690	x3		NCOA2|LOC101926892|TRAM1|LACTB2-AS1|LACTB2|XKR9|EYA1|MSC|MSC-AS1|TRPA1|LOC392232|KCNB2|LOC101926908|TERF1|SBSPON|C8orf89|RPL7|RDH10|RDH10-AS1|STAU2-AS1|STAU2|UBE2W|LINC01617|ELOC|TMEM70|LY96|JPH1|GDAP1|MIR5681A|MIR5681B|MIR2052HG|MIR2052|PI15|CRISPLD1|CASC9|HNF4G|LINC01111|ZFHX4-AS1|ZFHX4|MIR3149|PEX2|LOC102724874|PKIA|PKIA-AS1|ZC2HC1A|LOC101241902|IL7|STMN2|HEY1|LINC01607|LOC101927040|MRPS28|TPD…
	chr11:533683	x1		HRAS|LRRC56|LMNTD2|LOC692247|RASSF7|MIR210HG|MIR210|LOC143666|PHRF1|IRF7|CDHR5|SCT|DRD4|DEAF1|TMEM80|EPS8L2|TALDO1|GATD1|LOC171391|CEND1|SLC25A22|PANO1|PIDD1|RPLP2|SNORA52|PNPLA2|CRACR2B|CD151|POLR2L|TSPAN4|CHID1|AP2A2|MUC6|LOC101927503|MUC2|MUC5AC|MUC5B|MIR6744|TOLLIP|TOLLIP-AS1|BRSK2|MOB2|DUSP8|KRTAP5-AS1|KRTAP5-1|KRTAP5-2|KRTAP5-3|KRTAP5-4|KRTAP5-5|FAM99A|FAM99B|KRTAP5-6|IFITM10|CTSD|SYT8|TNNI…
	chr11:108098338	x3		ATM
	chr11:108172328	x3		ATM|C11orf65
	chr12:46205242	x3		ARID2
	chr12:49424981	x1		KMT2D
	chr12:124810694	x1		NCOR2|MIR6880
	chr16:2098563	x1		TSC2|PKD1|MIR1225|LOC105371049|MIR6511B1|MIR6511B2|MIR4516|MIR3180-5|RAB26|SNHG19|SNORD60|TRAF7|CASKIN1|MLST8|BRICD5|PGP|E4F1|DNASE1L2|ECI1|RNPS1|LOC106660606|MIR3677|MIR940|MIR4717|ABCA3|ABCA17P|CCNF|MIR6767|TEDC2|MIR6768|LOC729652|NTN3|TBC1D24|ATP6V0C|AMDHD2|CEMP1|MIR3178|PDPK1|LOC652276|FLJ42627|ERVK13-1|KCTD5|PRSS27|SRRM2-AS1|SRRM2|ELOB|PRSS33|SNORA3C|PRSS41|PRSS21|ZG16B|PRSS30P|PRSS22|FLYWCH…
	chr17:15975425	x3		NCOR1|SNORD163
	chr17:41222899	x3		BRCA1
	chr20:39487001	x1		LOC100128988|TOP1|PLCG1-AS1|PLCG1|MIR6871|ZHX3|LPIN3|EMILIN3|CHD6|PTPRT|LOC101927159|SRSF6|L3MBTL1|SGK2|IFT52|MYBL2|GTSF1L|LINC01728|TOX2|JPH2|OSER1|OSER1-AS1|GDAP1L1|FITM2|R3HDML|HNF4A|HNF4A-AS1|MIR3646|LINC01430|LINC01620|TTPAL|SERINC3|PKIG|ADA|LINC01260|KCNK15-AS1|WISP2|KCNK15|RIMS4|YWHAB|PABPC1L|TOMM34|STK4-AS1|STK4|KCNS1|WFDC5|WFDC12|PI3|SEMG1|SEMG2|SLPI|MATN4|RBPJL|SDC4|SYS1|SYS1-DBNDD2|TP5…
	chr22:24129273	x1		SMARCB1|DERL3|SLC2A11|MIF-AS1|MIF|GSTT2B|GSTT2|DDTL|DDT|GSTTP1|LOC391322|GSTT1-AS1|GSTT1|GSTTP2|CABIN1|SUSD2|GGT5|POM121L9P|SPECC1L|SPECC1L-ADORA2A|ADORA2A|ADORA2A-AS1|UPB1|GUCD1|SNRPD3|GGT1|LRRC75B|BCRP3|POM121L10P|PIWIL3|TOP1P2|SGSM1|TMEM211|KIAA1671|LOC100128531|CRYBB3|CRYBB2|IGLL3P|LRP5L|CRYBB2P1|MIR6817|GRK3|MYO18B|SEZ6L|ASPHD2|HPS4|SRRD|TFIP11|LOC100507599|TPST2|MIR548J|CRYBB1|CRYBA4|MIAT|M…
	chr22:41569567	x1		EP300|EP300-AS1|L3MBTL2|LOC100506544|CHADL|RANGAP1|MIR6889|ZC3H7B|TEF|TOB2|PHF5A|ACO2|POLR3H|LOC105373044|CSDC2|PMM1|DESI1|XRCC6|SNU13|C22orf46|MEI1|CCDC134|SREBF2|MIR33A|SHISA8|MIR378I|TNFRSF13C|CENPM|LINC00634|SEPT3|WBP2NL|NAGA|FAM109B|SMDT1|NDUFA6|NDUFA6-AS1|CYP2D6|LOC101929829|CYP2D7|TCF20|OGFRP1|LINC01315|NFAM1|SERHL|RRP7A|SERHL2|RRP7BP|POLDIP3|RNU12|CYB5R3|ATP5L2|A4GALT|ARFGAP3|PACSIN2|LOC1…
	chr17:7577085		0.3973	TP53	TP53:exonic:NM_000546.5	c.853G>A	AAG	p.Glu285Lys
	chr13:48955581		0.7631	RB1	RB1:splicesite_5:NM_000321.2	c.1695+2T>G		p.?
No. 10	chr1:11167479	x3		MTOR|MTOR-AS1|ANGPTL7
	chr1:27058070	x3		ARID1A
	chr3:10105546	x3		FANCD2|FANCD2OS|BRK1|VHL|IRAK2|TATDN2|GHRLOS|LINC00852|GHRL|SEC13|ATP2B2|MIR378B|MIR885|ATP2B2-IT2|LINC00606|SLC6A11|SLC6A1|SLC6A1-AS1|HRH1|ATG7|VGLL4|TAMM41|SYN2|TIMP4|PPARG|TSEN2|MKRN2OS|MKRN2|RAF1|TMEM40|CAND2|RPL32|SNORA7A|LOC105376955|IQSEC1|NUP210|HDAC11-AS1|HDAC11|FBLN2|SNORA93|LINC00620|WNT7A|FGD5P1|TPRXL|CHCHD4|TMEM43|XPC|LSM3|LINC01267|SLC6A6|GRIP2|CCDC174|C3orf20|LOC152274|FGD5|FGD5-AS…
	chr3:52439107	x3		BAP1|PHF7|SEMA3G|TNNC1|NISCH|STAB1|NT5DC2|SMIM4|PBRM1
	chr4:187539610	x3		FAT1|LOC339975|LOC100506272|ZFP42|TRIML2|TRIML1|LINC01060
	chr7:116339090	x3		MET|CAPZA2|ST7-AS1|ST7|ST7-OT4|MIR6132|ST7-AS2|ST7-OT3|WNT2|ASZ1|CFTR|CTTNBP2|LSM8|ANKRD7|LVCAT5|KCND2|TSPAN12|ING3|CPED1|WNT16|FAM3C|PTPRZ1|AASS|FEZF1|FEZF1-AS1|CADPS2|RNF133|RNF148|TAS2R16|SLC13A1|IQUB|NDUFA5|ASB15|LOC102724555|LMOD2|WASL|RNU6-2|HYALP1|HYAL4|SPAM1|LOC105375483|TMEM229A|LOC101928211|GPR37|C7orf77|POT1|POT1-AS1|LOC101928283|LOC101928254|GRM8|MIR592|LOC101928333|ZNF800|LOC10050668…
	chr8:108913251	x1		RSPO2
	chr12:124819043	x1		NCOR2|MIR6880
	chr16:2121704	x1		TSC2
	chr17:33430335	x3		RAD51L3-RFFL|RAD51D|FNDC8|NLE1|UNC45B|SLC35G3|SLFN5|SLFN11|SLFN12|SLFN13|SLFN12L|SLFN14|LOC107985033|LOC105371743|SNORD7|PEX12|AP2B1|RASL10B|GAS2L2|MMP28|C17orf50|TAF15|HEATR9|CCL5|LRRC37A8P|RDM1|LYZL6|CCL16|CCL14|CCL15-CCL14|CCL15|CCL23|CCL18|CCL3|CCL4|CCL3L3|CCL3L1|CCL4L1|CCL4L2|TBC1D3H|TBC1D3F|TBC1D3G|TBC1D3B|ZNHIT3|MYO19|PIGW|GGNBP2|DHRS11|MRM1|LOC102723471|LHX1|AATF|MIR2909|ACACA|SNORA90|C17…
	chr20:57429059	x1		GNAS
	chr1:11205050		0.14057	MTOR|MTOR-AS1	exonic|intronic_nc	c.4739G>C|	GCA|	p.Gly1580Ala|
	chr4:187542711		0.08004	FAT1	exonic	c.5029A>G	GGT	p.Ser1677Gly
	chr12:49426270		0.428298	KMT2D	exonic	c.12218C>G	TGA	p.Ser4073Ter
	chr12:124887104		0.0847458	NCOR2	exonic	c.1486C>T	TAG	p.Gln496Ter
No. 11	chr1:11292477	x1		MTOR
	chr2:47705481	x1		MSH2|KCNK12|HCG2040054|MSH6|FBXO11|FOXN2|PPP1R21|STON1-GTF2A1L|STON1|GTF2A1L|LHCGR|FSHR|MIR548BA|NRXN1|MIR8485|LOC730100|LINC01867|MIR4431|ASB3|GPR75-ASB3|CHAC2|ERLEC1|MIR3682|GPR75|PSME4|ACYP2|TSPYL6|C2orf73|SPTBN1|RPL23AP32|EML6|RTN4|CLHC1|RPS27A|MIR4426|MTIF2|PRORSD1P|CCDC88A|CFAP36|PPP4R3B|PNPT1|EFEMP1|MIR217HG|MIR217|MIR216A|MIR216B|LINC01813|LOC100129434|CCDC85A|VRK2|FANCL|LINC01795|LINC011…
	chr3:52595876	x1		PBRM1
	chr4:1801183	x1		FGFR3|LETM1|NSD2|SCARNA22|NELFA|MIR943|C4orf48|NAT8L|POLN|HAUS3|MXD4|MIR4800|ZFYVE28|CFAP99|RNF4|FAM193A|TNIP2|SH3BP2|ADD1|MFSD10|NOP14-AS1|NOP14|GRK4|HTT-AS|HTT|MSANTD1|RGS12|HGFAC|DOK7|LRPAP1|LINC00955|LINC02171|ADRA2C|FAM86EP|OTOP1|TMEM128|LYAR|ZBTB49|NSG1|STX18|STX18-IT1|STX18-AS1|SNORD162|LOC101928279|LINC01396|MSX1|LOC101928306|CYTL1|STK32B|LINC01587|EVC2|EVC|CRMP1|MIR378D1|JAKMIP1|LINC0249…
	chr4:153273706	x1		FBXW7|MIR3140|LINC02486|MIR4453|TMEM154|TIGD4|ARFIP1|LOC729870|FHDC1|TRIM2|ANXA2P1|MND1|TMEM131L|LOC100419170|TLR2|RNF175|SFRP2|DCHS2|PLRG1|FGB|FGA|FGG|LRAT|RBM46|NPY2R|MAP9|LOC102724776|GUCY1A3|GUCY1B3|ASIC5|TDO2|CTSO|PDGFC|GLRB|GRIA2|LINC02433|FAM198B|LOC285505|TMEM144|RXFP1|C4orf46|ETFDH|PPID|FNIP2|C4orf45|RAPGEF2|MIR3688-1|MIR3688-2|LINC02233|FSTL5|LOC101928052|MIR4454|NAF1|NPY1R|NPY5R|TKTL2|…
	chr4:187530283	x1		FAT1
	chr4:187540317	x1		FAT1
	chr4:187541731	x1		FAT1
	chr5:67576447	x1		PIK3R1|LINC02198|SLC30A5|SNORA50D|CCNB1|CENPH|MRPS36|CDK7|CCDC125|AK6|TAF9|RAD17|MARVELD2|LOC101928924|OCLN|SNORD13B-2|SNORD13B-1|GTF2H2C|GTF2H2C_2|GUSBP3|LOC653080|SERF1A|SERF1B|SMN2|SMN1|SMA4|GTF2H2B|SMA5|LOC441081|GUSBP9|NAIP|GTF2H2|LOC647859|LINC02197|PMCHL2|BDP1|MCCC2|CARTPT|MAP1B|MIR4803|MRPS27|PTCD2|ZNF366|LOC102503427|LINC02056|TNPO1|MIR4804|FCHO2|TMEM171|LOC105379030|TMEM174|LOC340090|LI…
	chr5:112164458	x1		APC
	chr7:55210973	x1		EGFR
	chr7:116435886	x1		MET|CAPZA2|ST7-AS1|ST7|ST7-OT4|MIR6132|ST7-AS2|ST7-OT3|WNT2|ASZ1|CFTR|CTTNBP2|LSM8|ANKRD7|LINC02476|KCND2|TSPAN12|ING3|CPED1|WNT16|FAM3C|PTPRZ1|AASS|FEZF1|FEZF1-AS1|CADPS2|RNF133|RNF148|TAS2R16|SLC13A1|IQUB|NDUFA5|ASB15|LOC102724555|LMOD2|WASL|RNU6-2|HYALP1|HYAL4|SPAM1|LOC105375483|TMEM229A|LOC101928211|GPR37|C7orf77|POT1|POT1-AS1|LOC101928283|LOC101928254|GRM8|MIR592|LOC101928333|ZNF800|LOC10050…
	chr7:151874253	x1		KMT2C
	chr7:151921477	x1		KMT2C
	chr8:23538685	x1		NKX3-1|NKX2-6|STC1|ADAM28|LOC101929294|ADAMDEC1|ADAM7|LOC101929315|NEFM|NEFL|MIR6841|DOCK5|MIR6876|GNRH1|KCTD9|CDCA2|EBF2|PPP2R2A|SDAD1P1|BNIP3L|PNMA2|DPYSL2|ADRA1A|STMN4|TRIM35|PTK2B|MIR6842|CHRNA2|EPHX2|CLU|MIR6843|SCARA3|MIR3622B|MIR3622A|CCDC25|ESCO2|PBK|SCARA5|MIR4287|NUGGC|ELP3|PNOC|ZNF395|FBXO16|FZD3|MIR4288|MIR7641-2|EXTL3-AS1|EXTL3|INTS9|HMBOX1|KIF13B|DUSP4|LINC00589|LINC02099|LOC1019294…
	chr8:71053403	x1		NCOA2
	chr8:128748824	x1		MYC|PVT1|MIR1204|TMEM75|MIR1205|MIR1206|MIR1207|MIR1208|LINC00824|LINC00976|LINC00977|CCDC26|MIR3686|GSDMC|FAM49B|MIR5194|ASAP1|ASAP1-IT2|ASAP1-IT1|ADCY8|EFR3A|OC90|HHLA1|KCNQ3|HPYR1|LRRC6|TMEM71|PHF20L1|TG|SLA|MIR7848|PTCSC1|WISP1|NDRG1|ST3GAL1|LOC105375773|LOC101927798|LOC101927822|ZFAT|ZFAT-AS1|MIR30B|MIR30D|NCRNA00250|LOC101927845|LINC01591|KHDRBS3|LINC02055|LOC101927915|FAM135B
	chr12:25378621	x1		KRAS|LMNTD1|MIR4302|RASSF8-AS1|RASSF8|BHLHE41|SSPN|ITPR2|INTS13|FGFR1OP2|TM7SF3|MED21|C12orf71|STK38L|ARNTL2|ARNTL2-AS1|SMCO2|PPFIBP1|REP15|MRPS35|MANSC4|KLHL42|PTHLH|CCDC91|FAR2|LOC100506606|ERGIC2|OVCH1-AS1|OVCH1|TMTC1|IPO8|CAPRIN2|LOC645485|LINC00941|TSPAN11|DDX11-AS1|DDX11|SINHCAF|FLJ13224|LINC02387|DENND5B|DENND5B-AS1|ETFBKMT|AMN1|H3F3C|LINC02422|KIAA1551|BICD1|FGD4|DNM1L|YARS2|PKP2|SYT10|AL…
	chr12:46245410	x1		ARID2
	chr12:49416613	x1		KMT2D
	chr12:49424024	x1		KMT2D
	chr12:49428661	x1		KMT2D
	chr12:49444928	x1		KMT2D
	chr12:124824565	x1		NCOR2
	chr12:124835028	x1		NCOR2
	chr13:32944574	x1		BRCA2
	chr13:32954113	x1		BRCA2
	chr14:38060702	x1		FOXA1|TTC6|LINC00517|SSTR1|CLEC14A|LINC00639|LOC105370457|SEC23A|SEC23A-AS1|GEMIN2|TRAPPC6B|PNN|MIA2|LOC100288846|FBXO33|LINC02315|LRFN5|FSCB|LOC105370473|LINC02302|C14orf28|LOC101927418|KLHL28|TOGARAM1|PRPF39|SNORD127|FKBP3|FANCM|MIS18BP1|LINC02303|LINC00871|RPL10L|MDGA2|MIR548Y|LINC00648|RPS29|LRR1|RPL36AL|MGAT2|DNAAF2|POLE2|KLHDC1|KLHDC2|NEMF|RN7SL3|ARF6|MIR6076|LINC01588|LINC01599|VCPKMT|SOS2…
	chr14:68352591	x1		RAD51B
	chr14:105237046	x1		AKT1
	chr16:2098563	x1		TSC2
	chr17:15952083	x1		NCOR1
	chr17:15974808	x1		NCOR1
	chr17:15995064	x1		NCOR1|SNORD163
	chr17:33443836	x1		RAD51L3-RFFL|RAD51D|FNDC8|NLE1|UNC45B|SLC35G3|SLFN5|SLFN11|SLFN12|SLFN13|SLFN12L|SLFN14|LOC107985033|LINC02001|SNORD7|PEX12|AP2B1|RASL10B|GAS2L2|MMP28|C17orf50|TAF15|HEATR9|CCL5|LRRC37A8P|RDM1|LYZL6|CCL16|CCL14|CCL15-CCL14|CCL15|CCL23|CCL18|CCL3|CCL4|CCL3L3|CCL3L1|CCL4L1|CCL4L2|TBC1D3H|TBC1D3G|TBC1D3F|TBC1D3B|ZNHIT3|MYO19|PIGW|GGNBP2|DHRS11|MRM1|LOC102723471|LHX1|AATF|MIR2909|ACACA|SNORA90|C17orf…
	chr20:57428662	x1		GNAS
	chr22:24143199	x1		SMARCB1
	chr22:41545126	x1		EP300
	chr22:41573368	x1		EP300
	chr12:49420963		0.0324	KMT2D	KMT2D:exonic:NM_003482.3	c.14786C>T	CTT	p.Pro4929Leu
	chr17:7579348		0.8045	TP53	TP53:exonic:NM_000546.5	c.339C>G	TTG	p.Phe113Leu
	chrX:44937684		0.8588	KDM6A	KDM6A:exonic:NM_021140.3	c.2872C>T	TAA	p.Gln958Ter
	chr3:52623272		0.1892	PBRM1	PBRM1:splicesite_3:NM_018313.4	c.2780-1G>C		p.?
No. 12	chr3:32417599	x3		CMTM7|CMTM6|MIR548AY|DYNC1LI1|CNOT10|TRIM71|CCR4|GLB1|TMPPE|CRTAP|SUSD5|FBXL2|UBP1|CLASP2|PDCD6IP|LOC101928135|ARPP21|MIR128-2|STAC|DCLK3|TRANK1|EPM2AIP1|MLH1
	chr3:47058659	x3		SETD2
	chr3:113804905	x1		QTRT2|DRD3|ZNF80|TIGIT|ZBTB20|MIR568|ZBTB20-AS1|LOC101929754|MIR4796|ZBTB20-AS3|ZBTB20-AS4|GAP43|LSAMP|LSAMP-AS1|TUSC7|MIR4447|LINC00901|LOC105374060|LOC101926968|IGSF11|IGSF11-AS1|C3orf30|UPK1B|B4GALT4|B4GALT4-AS1|ARHGAP31|ARHGAP31-AS1|TMEM39A|POGLUT1|TIMMDC1|CD80|ADPRH|PLA1A|POPDC2|COX17|MAATS1|NR1I2|GSK3B|GPR156|LRRC58|FSTL1|MIR198|NDUFB4|HGD|RABL3|GTF2E1|LOC101926983|STXBP5L|MIR5682|POLQ|ARGF…
	chr7:4310304	x1		FOXK1|AP5Z1|MIR4656|RADIL|PAPOLB|MMD2|RNF216P1|RBAK|RBAK-RBAKDN|RBAKDN|ZNF890P|WIPI2|SLC29A4|TNRC18|FBXL18|MIR589|LOC221946|ACTB|FSCN1|RNF216|RNF216-IT1|MIR6874|ZNF815P|OCM|CCZ1|RSPH10B2|RSPH10B|PMS2|AIMP2|EIF2AK1|ANKRD61|USP42|CYTH3|FAM220A|RAC1|DAGLB|KDELR2|GRID2IP|ZDHHC4|C7orf26|ZNF853|ZNF316|ZNF12|PMS2CL|CCZ1B|MIR3683|LOC100131257|C1GALT1|LOC101927354|COL28A1|LOC101927391|MIOS|RPA3|UMAD1|LOC1…
	chr7:151833860	x1		KMT2C
	chr7:151864189	x1		KMT2C
	chr7:151944971	x1		KMT2C|FABP5P3|LINC01003|XRCC2|ACTR3B|LINC01287|DPP6|LOC101929998|PAXIP1-AS2|PAXIP1|PAXIP1-AS1|HTR5A-AS1|HTR5A|INSIG1|BLACE|EN2|CNPY1|LOC100506302|RBM33|SHH|LOC389602
	chr8:108970302	x1		RSPO2|EIF3E|EMC2|TMEM74|TRHR|NUDCD1|ENY2|PKHD1L1|EBAG9|SYBU|LOC100132813|KCNV1|LINC01608|LINC01609|CSMD3|MIR2053|TRPS1|LINC00536|EIF3H|LOC105375713|UTP23|RAD21|RAD21-AS1|MIR3610|AARD|SLC30A8|MED30|EXT1|SAMD12|SAMD12-AS1|TNFRSF11B|COLEC10|LOC101927513|MAL2|MIR548AZ|NOV|ENPP2|TAF2|DSCC1|DEPTOR|COL14A1|MRPL13|MTBP|SNTB1|LOC101927543|HAS2|HAS2-AS1|LOC105375734|LINC01151|ZHX2|DERL1|TBC1D31|FAM83A|FAM8…
	chr11:533683	x1		HRAS|LRRC56|LMNTD2|RASSF7|MIR210HG|MIR210|LOC143666|PHRF1|IRF7|CDHR5|SCT|DRD4|DEAF1|TMEM80|EPS8L2|TALDO1|PDDC1|LOC171391|CEND1|SLC25A22|PANO1|PIDD1|RPLP2|SNORA52|PNPLA2|CRACR2B|CD151|POLR2L|TSPAN4|CHID1|AP2A2|MUC6|LOC101927503|MUC2|MUC5AC|MUC5B|MIR6744|TOLLIP|TOLLIP-AS1|BRSK2|MOB2|DUSP8|KRTAP5-AS1|KRTAP5-1|KRTAP5-2|KRTAP5-3|KRTAP5-4|KRTAP5-5|FAM99A|FAM99B|KRTAP5-6|IFITM10|CTSD|SYT8|TNNI2|LSP1|MIR…
	chr11:113934221	x1		ZBTB16
	chr12:46123683	x3		ARID2|SCAF11|SLC38A1|SLC38A2|LOC100288798|SLC38A4|AMIGO2|PCED1B|MIR4698|PCED1B-AS1|LOC105369747|MIR4494|RPAP3|ENDOU|RAPGEF3|SLC48A1|HDAC7|VDR|TMEM106C|COL2A1|SENP1|PFKM|MIR6505|ASB8|CCDC184|OR10AD1|H1FNT|ZNF641|ANP32D|C12orf54|OR8S1|LALBA|KANSL2|SNORA2C|MIR1291|SNORA2A|SNORA2B|CCNT1|LINC00935|ADCY6|MIR4701|LOC100506125|CACNB3|DDX23|RND1|CCDC65|FKBP11|ARF3|WNT10B|WNT1|DDN|PRKAG1|KMT2D
	chr12:49437582	x3		KMT2D|RHEBL1|DHH|LMBR1L|TUBA1B|TUBA1A|TUBA1C|LOC101927267|PRPH|TROAP|C1QL4|DNAJC22|SPATS2|LOC100335030|KCNH3|MCRS1|FAM186B|PRPF40B|FMNL3|TMBIM6|NCKAP5L|BCDIN3D-AS1|BCDIN3D|FAIM2|LOC283332|LOC101927292|AQP2|LOC101927318|AQP5|AQP6|RACGAP1|ASIC1|SMARCD1|GPD1|COX14|CERS5|LIMA1|MIR1293|FAM186A|LARP4|SNORD133|DIP2B|ATF1|TMPRSS12|METTL7A|HIGD1C|SLC11A2|LETMD1|CSRNP2|TFCP2|POU6F1|DAZAP2|SMAGP|BIN2|CELA1|…
	chr12:56492484	x3		ERBB3|PA2G4|RPL41|ZC3H10|ESYT1|MYL6B|MYL6|SMARCC2|RNF41|NABP2|SLC39A5|ANKRD52|COQ10A|CS|CNPY2|PAN2|IL23A|STAT2|APOF|TIMELESS|MIP|SPRYD4|GLS2|SNORA105C|RBMS2|BAZ2A|ATP5B|SNORD59B|SNORD59A|PTGES3|NACA|PRIM1|HSD17B6|SDR9C7|RDH16|GPR182|ZBTB39|TAC3|MYO1A|NEMP1|NAB2|STAT6|LRP1|LRP1-AS|MIR1228|NXPH4|SHMT2|NDUFA4L2|STAC3|R3HDM2|INHBC|INHBE|GLI1|ARHGAP9|MARS|MIR6758|DDIT3|MIR616|MBD6|DCTN2|KIF5A|PIP4K2C|…
	chr12:124810694	x1		NCOR2|MIR6880
	chr14:38060484	x3		FOXA1|TTC6|LINC00517|SSTR1|CLEC14A|LINC00639|LOC105370457|SEC23A|GEMIN2|TRAPPC6B|PNN|CTAGE5|MIA2|LOC100288846|FBXO33|LOC644919|LRFN5|FSCB|LOC105370473|C14orf28|LOC101927418|KLHL28|FAM179B|PRPF39|SNORD127|FKBP3|FANCM|MIS18BP1|LINC00871|RPL10L|MDGA2|MIR548Y|LINC00648|RPS29|LRR1|RPL36AL|MGAT2|DNAAF2|POLE2|KLHDC1|KLHDC2|NEMF|ARF6|MIR6076|LINC01588|LINC01599|VCPKMT|SOS2|L2HGDH|MIR4504|ATP5S|CDKL1|MAP4…
	chr16:2104240	x1		TSC2
	chr17:37627488	x3		CDK12|NEUROD2|PPP1R1B|STARD3|TCAP|PNMT|PGAP3|ERBB2|MIR4728|MIEN1|GRB7|IKZF3|ZPBP2|GSDMB|ORMDL3|LRRC3C|GSDMA|PSMD3|CSF3|MED24|MIR6884|SNORD124|THRA|NR1D1|MSL1|CASC3|MIR6866|RAPGEFL1|MIR6867|WIPF2|CDC6|RARA|RARA-AS1|GJD3|TOP2A|IGFBP4|TNS4|CCR7|SMARCE1|KRT222|KRT24|KRT25|KRT26|KRT27|KRT28|KRT10|TMEM99|KRT12|KRT20|KRT23|KRT39|KRT40|KRTAP3-3|KRTAP3-2|KRTAP3-1|KRTAP1-5|KRTAP1-4|KRTAP1-3|KRTAP1-1|KRTAP2…
	chr17:41243837	x3		BRCA1
	chr20:39487001	x1		LOC100128988|TOP1|PLCG1-AS1|PLCG1|MIR6871|ZHX3|LPIN3|EMILIN3|CHD6|PTPRT|LOC101927159|SRSF6|L3MBTL1|SGK2|IFT52|MYBL2|GTSF1L|LOC105372626|TOX2|JPH2|OSER1|OSER1-AS1|GDAP1L1|FITM2|R3HDML|HNF4A|HNF4A-AS1|MIR3646|LINC01430|LINC01620|TTPAL|SERINC3|PKIG|ADA|LINC01260|KCNK15-AS1|WISP2|KCNK15|RIMS4|YWHAB|PABPC1L|TOMM34|STK4-AS1|STK4|KCNS1|WFDC5|WFDC12|PI3|SEMG1|SEMG2|SLPI|MATN4|RBPJL|SDC4|SYS1|SYS1-DBNDD2|…
	chr11:108224504		0.253406	ATM	exonic	c.8683G>C	CAA	p.Glu2895Gln
	chr12:49420606		0.301897	KMT2D	exonic	c.15143G>A	CAT	p.Arg5048His
	chr17:7577556		0.836971	TP53	exonic	c.725G>T	TTC	p.Cys242Phe
No. 13	chr1:11303207	x3		MTOR|UBIAD1|DISP3|LOC101929181|FBXO2|FBXO44|FBXO6|MAD2L2|DRAXIN|AGTRAP|C1orf167|LOC102724659|MTHFR|CLCN6|NPPA-AS1|NPPA|NPPB|KIAA2013|PLOD1|MFN2|MIIP|MIR6729|TNFRSF8|MIR7846|TNFRSF1B|MIR4632|VPS13D|SNORA59B|SNORA59A|DHRS3|MIR6730|AADACL4|AADACL3|C1orf158|PRAMEF12|PRAMEF1|PRAMEF11|HNRNPCL4|HNRNPCL3|HNRNPCL1|PRAMEF2|PRAMEF4|PRAMEF8|PRAMEF7|PRAMEF6|PRAMEF9|PRAMEF27|PRAMEF18|PRAMEF22|PRAMEF25|PRAMEF26…
	chr3:52436209	x3		BAP1|PHF7|SEMA3G|TNNC1|NISCH|STAB1|NT5DC2|SMIM4|PBRM1
	chr4:1801183	x1		FGFR3
	chr12:25398188	x1		KRAS|LMNTD1|MIR4302|RASSF8-AS1|RASSF8|BHLHE41|SSPN|ITPR2|ASUN|FGFR1OP2|TM7SF3|MED21|C12orf71|STK38L|ARNTL2|ARNTL2-AS1|SMCO2|PPFIBP1|REP15|MRPS35|MANSC4|KLHL42|PTHLH|CCDC91|FAR2|LOC100506606|ERGIC2|OVCH1-AS1|OVCH1|TMTC1|IPO8|CAPRIN2|LOC645485|LINC00941|TSPAN11|DDX11-AS1|DDX11|FAM60A|FLJ13224|DENND5B|DENND5B-AS1|ETFBKMT|AMN1|H3F3C|LOC105369723|KIAA1551|BICD1|FGD4|DNM1L|YARS2|PKP2|SYT10|ALG10|ALG10B…
	chr12:46245410	x1		ARID2|SCAF11|SLC38A1|SLC38A2|LOC100288798|SLC38A4|AMIGO2|PCED1B|MIR4698|PCED1B-AS1|LOC105369747|MIR4494|RPAP3|ENDOU|RAPGEF3|SLC48A1|HDAC7|VDR|TMEM106C|COL2A1|SENP1|PFKM|MIR6505|ASB8|CCDC184|OR10AD1|H1FNT|ZNF641|ANP32D|C12orf54|OR8S1|LALBA|KANSL2|SNORA2C|MIR1291|SNORA2A|SNORA2B|CCNT1|LINC00935|ADCY6|MIR4701|LOC100506125|CACNB3|DDX23|RND1|CCDC65|FKBP11|ARF3|WNT10B|WNT1|DDN|PRKAG1|KMT2D
	chr12:49426711	x1		KMT2D
	chr12:49443943	x1		KMT2D
	chr12:124826331	x3		NCOR2
	chr13:48881337	x1		RB1|LPAR6
	chr17:15935545	x3		NCOR1
	chr22:41564670	x3		EP300
No. 14	chr20:57415076	x1		GNAS-AS1|GNAS
	chr20:57470587	x3		GNAS
	chr1:27087895		0.263957	ARID1A	exonic	c.2185_2203delCCCAGTGGCCAGTCGGACA	GCA	p.Pro729fs
	chr1:27092809		0.465738	ARID1A	exonic	c.2830C>G	GAG	p.Gln944Glu
	chr3:178936091		0.410569	PIK3CA	exonic	c.1633G>A	AAG	p.Glu545Lys
	chr12:46243472		0.388393	ARID2	exonic	c.1825C>T	TAG	p.Gln609Ter
	chr12:46246243		0.431215	ARID2	exonic	c.4337A>C	GCT	p.Asp1446Ala
	chr12:56482537		0.420065	ERBB3	exonic	c.994G>A	AAG	p.Glu332Lys
	chr12:56490293		0.429407	ERBB3	exonic	c.2062G>A	AAG	p.Glu688Lys
	chr13:32914769		0.40884	BRCA2	exonic	c.6277C>T	TAC	p.His2093Tyr
	chr19:45860620		0.411447	ERCC2	exonic	c.1387C>T	TCG	p.Pro463Ser
	chr22:24167541		0.43292	SMARCB1	exonic	c.927_942delCACCATCGCATACAGC	TCC	p.Thr310fs
	chr22:29107910		0.389598	CHEK2	exonic	c.779C>T	TTA	p.Ser260Leu
	chrX:44922763		0.901176	KDM6A	exonic	c.1624C>T	TAG	p.Gln542Ter
No. 15	chr3:47161717	x3		SETD2
	chr4:1801183	x1		FGFR3
	chr9:21968185	x1		CDKN2A|CDKN2B-AS1|CDKN2B|DMRTA1|LINC01239|LOC101929563|ELAVL2|IZUMO3|TUSC1|LINC01241|LOC100506422|CAAP1|PLAA|IFT74|IFT74-AS1|LRRC19|TEK|LINC00032|EQTN|MOB3B|IFNK|C9orf72|LINGO2|MIR876|MIR873|LINC01242|LINC01243|ACO1|DDX58|TOPORS|TOPORS-AS1|NDUFB6|TAF1L|TMEM215|APTX|DNAJA1|SMU1|B4GALT1|B4GALT1-AS1|SPINK4|BAG1|CHMP5|NFX1|AQP7|AQP3|NOL6|MIR6851|SUGT1P1|ANKRD18B|ANXA2P2|PTENP1|PTENP1-AS|LINC01251|PRS…
	chr9:135779738	x1		TSC1|GFI1B|MIR548AW|SNORD141A|SNORD141B|LOC105376306|GTF3C5|MIR6877|CEL|CELP|RALGDS|GBGT1|OBP2B|ABO|SURF6|MED22|RPL7A|SNORD24|SNORD36B|SNORD36A|SNORD36C|SURF1|SURF2|SURF4|STKLD1|REXO4|ADAMTS13|CACFD1|SLC2A6|TMEM8C|ADAMTSL2|FAM163B|DBH|DBH-AS1|SARDH|VAV2|LINC00094|BRD3|LOC100130548|WDR5|RNU6ATAC|RXRA|MIR4669
	chr12:124810694	x1		NCOR2|MIR6880
	chr14:105238621	x1		AKT1
	chr16:2098563	x1		TSC2
	chr20:57415076	x1		GNAS-AS1|GNAS
	chr3:178952085		0.48345	PIK3CA	exonic	c.3140A>G	CGT	p.His1047Arg
	chr4:1807841		0.102041	FGFR3	exonic	c.1900G>A	ACA	p.Ala634Thr
	chr7:151932990		0.112782	KMT2C	exonic	c.2681G>A	CAG	p.Arg894Gln
	chr9:135797310		0.128529	TSC1	exonic	c.559C>G	GTC	p.Leu187Val
	chr22:29095854		0.48632	CHEK2	exonic	c.980A>G	TGT	p.Tyr327Cys
	chr22:41527634		0.461538	EP300	exonic	c.1525A>G	GTG	p.Met509Val
	chr22:41568623		0.469828	EP300	exonic	c.4573G>T	TAA	p.Glu1525Ter
	chrX:44896925		0.917768	KDM6A	exonic	c.646_647insG	GGA	p.Glu216fs
No. 16	chr3:47162433	x3		SETD2
	chr4:187509706	x3		FAT1
	chr4:187539812	x3		FAT1
	chr4:187629126	x3		FAT1|LOC339975|LOC100506272|ZFP42|TRIML2|TRIML1|LINC01060
	chr9:135780946	x1		TSC1|GFI1B|MIR548AW|SNORD141A|SNORD141B|LOC105376306|GTF3C5|MIR6877|CEL|CELP|RALGDS|GBGT1|OBP2B|ABO|SURF6|MED22|RPL7A|SNORD24|SNORD36B|SNORD36A|SNORD36C|SURF1|SURF2|SURF4|STKLD1|REXO4|ADAMTS13|CACFD1|SLC2A6|TMEM8C|ADAMTSL2|FAM163B|DBH|DBH-AS1|SARDH|VAV2|LINC00094|BRD3|LOC100130548|WDR5|RNU6ATAC|RXRA|MIR4669
	chr11:533683	x1		HRAS|LRRC56|LMNTD2|RASSF7|MIR210HG|MIR210|LOC143666|PHRF1|IRF7|CDHR5|SCT|DRD4|DEAF1|TMEM80|EPS8L2|TALDO1|PDDC1|LOC171391|CEND1|SLC25A22|PANO1|PIDD1|RPLP2|SNORA52|PNPLA2|CRACR2B|CD151|POLR2L|TSPAN4|CHID1|AP2A2|MUC6|LOC101927503|MUC2|MUC5AC|MUC5B|MIR6744|TOLLIP|TOLLIP-AS1|BRSK2|MOB2|DUSP8|KRTAP5-AS1|KRTAP5-1|KRTAP5-2|KRTAP5-3|KRTAP5-4|KRTAP5-5|FAM99A|FAM99B|KRTAP5-6|IFITM10|CTSD|SYT8|TNNI2|LSP1|MIR…
	chr13:32912256	x3		BRCA2
	chr14:105238621	x1		AKT1
	chr16:2104240	x1		TSC2
	chr16:2120424	x1		TSC2|PKD1|MIR1225|LOC105371049|MIR6511B1|MIR6511B2|MIR4516|MIR3180-5|RAB26|SNHG19|SNORD60|TRAF7|CASKIN1|MLST8|BRICD5|PGP|E4F1|DNASE1L2|ECI1|RNPS1|LOC106660606|MIR3677|MIR940|MIR4717|ABCA3|ABCA17P|CCNF|MIR6767|C16orf59|MIR6768|LOC729652|NTN3|TBC1D24|ATP6V0C|AMDHD2|CEMP1|MIR3178|PDPK1|LOC652276|FLJ42627|ERVK13-1|KCTD5|PRSS27|SRRM2-AS1|SRRM2|TCEB2|PRSS33|PRSS41|PRSS21|ZG16B|PRSS30P|PRSS22|FLYWCH2|FL…
	chr17:2919351	x1		RAP1GAP2|OR1D5|OR1D2|OR1G1|OR1A2|OR1A1|OR1D4|OR3A2|OR3A1|OR3A4P|OR1E1|OR3A3|OR1E2|SPATA22|ASPA|TRPV3|TRPV1|SHPK|CTNS|TAX1BP3|P2RX5-TAX1BP3|EMC6|P2RX5|ITGAE|GSG2|NCBP3|CAMKK1|P2RX1|ATP2A3|ZZEF1|CYB5D2|ANKFY1|UBE2G1|LOC103021295|SPNS3|SPNS2|MYBBP1A|GGT6|SMTNL2|ALOX15|PELP1|LOC101559451|ARRB2|MED11|CXCL16|ZMYND15|TM4SF5|VMO1|GLTPD2|PSMB6|PLD2|MINK1|CHRNE|C17orf107|GP1BA|SLC25A11|RNF167|PFN1|ENO3|SPA…
	chr17:15967452	x1		NCOR1
	chr17:16041429	x1		NCOR1
	chr17:37680958	x3		CDK12
	chr17:41245013	x3		BRCA1
	chr7:151927023		0.0606061	KMT2C	exonic	c.2961C>G	TAG	p.Tyr987Ter
	chr12:49432435		0.38	KMT2D	exonic	c.8704C>T	TAG	p.Gln2902Ter
	chr17:7577127		0.0368664	TP53	exonic	c.811G>A	AAG	p.Glu271Lys
	chr17:7577543		0.0447071	TP53	exonic	c.738G>T	ATT	p.Met246Ile
	chr17:7578513		0.0410864	TP53	exonic	c.417G>C	AAC	p.Lys139Asn
	chr17:7579348		0.0983369	TP53	exonic	c.339C>G	TTG	p.Phe113Leu
	chrX:44928966		0.813755	KDM6A	exonic	c.2066C>G	TGA	p.Ser689Ter
No. 17	chr1:27087477	x3		ARID1A
	chr4:1801183	x1		FGFR3
	chr7:151836208	x3		KMT2C
	chr7:151945647	x3		KMT2C|FABP5P3|LINC01003|XRCC2|ACTR3B|LINC01287|DPP6|LOC101929998|PAXIP1-AS2|PAXIP1|PAXIP1-AS1|HTR5A-AS1|HTR5A|INSIG1|BLACE|LOC100286906|EN2|CNPY1|LOC100506302|RBM33|SHH|LOC389602
	chr8:71025808	x3		NCOA2|LOC101926892|TRAM1|LACTB2-AS1|LACTB2|XKR9|EYA1|MSC|MSC-AS1|TRPA1|LOC392232|KCNB2|LOC101926908|TERF1|SBSPON|C8orf89|RPL7|RDH10|RDH10-AS1|STAU2-AS1|STAU2|UBE2W|LINC01617|ELOC|TMEM70|LY96|JPH1|GDAP1|MIR5681A|MIR5681B|MIR2052HG|MIR2052|PI15|CRISPLD1|CASC9|HNF4G|LINC01111|ZFHX4-AS1|ZFHX4|MIR3149|PEX2|LOC102724874|PKIA|PKIA-AS1|ZC2HC1A|LOC101241902|IL7|STMN2|HEY1|LINC01607|LOC101927040|MRPS28|TPD…
	chr11:533683	x1		HRAS|LRRC56|LMNTD2|LOC692247|RASSF7|MIR210HG|MIR210|LOC143666|PHRF1|IRF7|CDHR5|SCT|DRD4|DEAF1|TMEM80|EPS8L2|TALDO1|GATD1|LOC171391|CEND1|SLC25A22|PANO1|PIDD1|RPLP2|SNORA52|PNPLA2|CRACR2B|CD151|POLR2L|TSPAN4|CHID1|AP2A2|MUC6|LOC101927503|MUC2|MUC5AC|MUC5B|MIR6744|TOLLIP|TOLLIP-AS1|BRSK2|MOB2|DUSP8|KRTAP5-AS1|KRTAP5-1|KRTAP5-2|KRTAP5-3|KRTAP5-4|KRTAP5-5|FAM99A|FAM99B|KRTAP5-6|IFITM10|CTSD|SYT8|TNNI…
	chr12:49445952	x3		KMT2D|RHEBL1|DHH|LMBR1L|TUBA1B|TUBA1A|TUBA1C|LOC101927267|PRPH|TROAP|C1QL4|DNAJC22|SPATS2|LOC100335030|KCNH3|MCRS1|FAM186B|PRPF40B|FMNL3|TMBIM6|NCKAP5L|BCDIN3D-AS1|BCDIN3D|FAIM2|LINC02396|LINC02395|AQP2|LOC101927318|AQP5|AQP6|RACGAP1|ASIC1|SMARCD1|GPD1|COX14|CERS5|LIMA1|MIR1293|FAM186A|LARP4|SNORD133|DIP2B|ATF1|TMPRSS12|METTL7A|HIGD1C|SLC11A2|LETMD1|CSRNP2|TFCP2|POU6F1|DAZAP2|SMAGP|BIN2|CELA1|GAL…
	chr14:38060484	x1		FOXA1|TTC6|LINC00517|SSTR1|CLEC14A|LINC00639|LOC105370457|SEC23A|SEC23A-AS1|GEMIN2|TRAPPC6B|PNN|MIA2|LOC100288846|FBXO33|LINC02315|LRFN5|FSCB|LOC105370473|LINC02302|C14orf28|LOC101927418|KLHL28|TOGARAM1|PRPF39|SNORD127|FKBP3|FANCM|MIS18BP1|LINC02303|LINC00871|RPL10L|MDGA2|MIR548Y|LINC00648|RPS29|LRR1|RPL36AL|MGAT2|DNAAF2|POLE2|KLHDC1|KLHDC2|NEMF|RN7SL3|ARF6|MIR6076|LINC01588|LINC01599|VCPKMT|SOS2…
	chr14:105238621	x1		AKT1
	chr16:2104240	x1		TSC2
	chr20:57415076	x1		GNAS-AS1|GNAS
	chr3:10138046		0.0789	FANCD2|FANCD2OS	FANCD2:exonic:NM_033084.4|FANCD2OS:intronic:NM_173472.1	c.4075C>G|c.*577+7836G>C	GTG|	p.Leu1359Val|p.?
	chr7:152132763		0.2768	KMT2C	KMT2C:exonic:NM_170606.2	c.109C>T	TGG	p.Arg37Trp
	chr12:25380275		0.3235	KRAS	KRAS:exonic:NM_033360.3	c.183A>C	CAC	p.Gln61His
	chr12:49420157		0.1156	KMT2D	KMT2D:exonic:NM_003482.3	c.15592G>A	AAC	p.Asp5198Asn
	chr13:32953640		0.2756	BRCA2	BRCA2:exonic:NM_000059.3	c.8941G>C	CAA	p.Glu2981Gln
	chr13:32972677		0.261	BRCA2	BRCA2:exonic:NM_000059.3	c.10027G>C	CAA	p.Glu3343Gln
No.18	chr7:55266390	x3		EGFR|ELDR|LANCL2|VOPP1|FKBP9P1|SEPT14|ZNF713|MRPS17|NIPSNAP2|PSPH|CCT6A|SNORA22B|SNORA15|SUMF2|PHKG1|CHCHD2|NUPR2|LOC650226|LOC100240728|DKFZp434L192|LOC101928401|LOC401357|LOC100130849|MIR4283-1|MIR4283-2|ZNF479|GUSBP10|LOC105375297|MIR3147|ZNF716|ZNF733P|LOC102724738|LOC100287704|LOC100287834|ZNF722P|LINC01005|ZNF727|ZNF735|ZNF679|ZNF736|YWHAEP1|ZNF680|LOC100128885|LOC641746|ZNF107|MIR6839|ZNF1…
	chr7:151904449	x3		KMT2C
	chr20:57415076	x1		GNAS-AS1|GNAS
	chr20:57470587	x3		GNAS
	chr12:49416063		0.2445	KMT2D	KMT2D:exonic:NM_003482.3	c.16412G>A	AAG	AAG
	chr12:49444396		0.2441	KMT2D	KMT2D:exonic:NM_003482.3	c.2974delG	ACC	ACC
No. 19	chr7:55266390	x3		EGFR|ELDR|LANCL2|VOPP1|FKBP9P1|SEPT14|ZNF713|MRPS17|NIPSNAP2|PSPH|CCT6A|SNORA22B|SNORA15|SUMF2|PHKG1|CHCHD2|NUPR2|LOC650226|LOC100240728|DKFZp434L192|LOC101928401|LOC401357|LOC100130849|MIR4283-1|MIR4283-2|ZNF479|GUSBP10|LOC105375297|MIR3147|ZNF716|ZNF733P|LOC102724738|LOC100287704|LOC100287834|ZNF722P|LINC01005|ZNF727|ZNF735|ZNF679|ZNF736|YWHAEP1|ZNF680|LOC100128885|LOC641746|ZNF107|MIR6839|ZNF1…
	chr7:151904449	x3		KMT2C
	chr20:57415076	x1		GNAS-AS1|GNAS
	chr20:57470587	x3		GNAS
	chr12:49416063		0.2445	KMT2D	KMT2D:exonic:NM_003482.3	c.16412G>A	AAG	p.Arg5471Lys
	chr12:49444396		0.2441	KMT2D	KMT2D:exonic:NM_003482.3	c.2974delG	ACC	p.Asp992fs
Abbreviations: N.A., not available, TURBT, transurethral resection of bladder tumor; U-ppt, urine precipitate; U-sup, urine supernatant
