# Supplementary material for: Prediction of Postoperative Intravesical Recurrence Using Urine DNA Monitoring in Nonmuscular‐Invasive Urothelial Bladder Cancer
Source: Int J Urol. 2025 Dec 9;33(1):e70293. doi: 10.1111/iju.70293 (PMC12830168; doi:10.1111/iju.70293)
Supplement: Supplementary file 3 — TABLE S3: Results of quality check [file IJU-33-0-s003.xlsx]

## Sheet: TABLE S3
TABLE S3 Results of quality check
Group	Case No.	Timing of acquisition	Specimen	Mapped Reads	On Target	Mean Depth	Uniformity	Panel	Instrument
Recurrence group	No. 1	3 months after TURBT	U-sup	5838027	0.945	1624	0.9415	UroPanel	Proton
		3 months after TURBT	U-ppt	21461206	0.9636	6141	0.9633	UroPanel	Proton
	No. 2	3 months after TURBT	U-sup	2807721	0.8796	721.5	0.8737	UroPanel	Proton
		3 months after TURBT	U-ppt	8791277	0.9391	2505	0.9694	UroPanel	Proton
		6 months after TURBT	U-sup	178244	0.5864	9.253	0.5403	UroPanel	S5
		6 months after TURBT	U-sup	6270	0.0142	0.006	0.9987	UroPanel	S5
	No. 3	3 months after TURBT	U-ppt	5540461	0.961	1617	0.9424	UroPanel	Proton
		3 months after TURBT	U-sup	2813514	0.8802	728.5	0.9442	UroPanel	Proton
		6 months after TURBT	U-sup	348987	0.2872	18.13	0.4696	UroPanel	S5
		6 months after TURBT	U-ppt	3236196	0.9348	885.3	0.9819	UroPanel	S5
	No. 4	3 months after TURBT	U-ppt	4974970	0.9567	1460	0.9694	UroPanel	Proton
		3 months after TURBT	U-sup	4659610	0.8915	1224	0.9352	UroPanel	Proton
		6 months after TURBT	U-sup	161138	0.4708	4.207	0.605	UroPanel	S5
		6 months after TURBT	U-ppt	718447	0.9131	186.1	0.9689	UroPanel	S5
	No. 5	3 months after TURBT	U-sup	4216854	0.8961	1106	0.9399	UroPanel	Proton
		6 months after TURBT	U-sup	115569	0.5402	2.469	0.635	UroPanel	S5
		6 months after TURBT	U-sup	1453	0.2423	0.015	0.9971	UroPanel	S5
		6 months after TURBT	U-ppt	972210	0.856	218.9	0.9614	UroPanel	S5
		9 months after TURBT	U-ppt	2034903	0.9526	567.5	0.9387	UroPanel	Proton
	No. 6	3 months after TURBT	U-sup	154388	0.3427	2.581	0.6276	UroPanel	S5
		3 months after TURBT	U-sup	28155	0.0296	0.04	0.9921	UroPanel	S5
		3 months after TURBT	U-ppt	4488496	0.9579	1273	0.9786	UroPanel	S5
		6 months after TURBT	U-sup	182521	0.2136	3.076	0.5985	UroPanel	S5
		6 months after TURBT	U-sup	44013	0.0024	0.013	0.9974	UroPanel	S5
		6 months after TURBT	U-ppt	4453443	0.9517	1248	0.9813	UroPanel	S5
		9 months after TURBT	U-ppt	5753679	0.9647	1690	0.946	UroPanel	Proton
		9 months after TURBT	U-sup	4418116	0.9115	1177	0.9486	UroPanel	Proton
		12 months after TURBT	U-ppt	4634148	0.9643	1365	0.9314	Gynecologic Panel52	Proton
		12 months after TURBT	U-sup	1532473	0.9034	337.8	0.5947	UroPanel	Proton
Non-recurrence group	No. 7	3 months after TURBT	U-ppt	3851233	0.9582	1071	0.8724	UroPanel	Proton
		3 months after TURBT	U-sup	3397876	0.9338	952.6	0.9366	UroPanel	Proton
		6 months after TURBT	U-sup	150208	0.6066	4.618	0.5323	UroPanel	S5
		6 months after TURBT	U-sup	16784	0.0161	0.02	0.996	UroPanel	S5
		6 months after TURBT	U-ppt	1511347	0.8975	397.4	0.9808	UroPanel	S5
		9 months after TURBT	U-ppt	5118971	0.9576	1482	0.9623	UroPanel	Proton
		9 months after TURBT	U-sup	3156115	0.9457	886.9	0.9527	UroPanel	Proton
		12 months after TURBT	U-ppt	1867779	0.9369	495.5	0.8912	UroPanel	Proton
		12 months after TURBT	U-sup	3887025	0.9475	968.5	0.7278	UroPanel	Proton
	No. 8	3 months after TURBT	U-ppt	909839	0.9552	254	0.9796	UroPanel	Proton
		3 months after TURBT	U-sup	1499390	0.7981	331.4	0.902	UroPanel	Proton
	No. 9	N.A.	N.A.	N.A.	N.A.	N.A.	N.A.	N.A.	N.A.
	No. 10	3 months after TURBT	U-ppt	4380279	0.943	1237	0.9654	UroPanel	Proton
		3 months after TURBT	U-sup	1232589	0.8117	278.8	0.8623	UroPanel	Proton
		6 months after TURBT	U-ppt	2095622	0.9583	520.2	0.628	UroPanel	Proton
		9 months after TURBT	U-ppt	580997	0.9263	126.6	0.4756	UroPanel	Proton
		9 months after TURBT	U-sup	1401747	0.914	360.9	0.9027	UroPanel	Proton
		9 months after TURBT	U-sup	2490715	0.9132	599.1	0.8611	UroPanel	Proton
	No. 11	N.A.	N.A.	N.A.	N.A.	N.A.	N.A.	N.A.	N.A.
	No. 12	3 months after TURBT	U-ppt	3291893	0.9548	931.5	0.9374	UroPanel	Proton
		3 months after TURBT	U-sup	2867611	0.9102	772.8	0.9515	UroPanel	Proton
		6 months after TURBT	U-sup	159007	0.5618	3.607	0.4754	UroPanel	S5
		6 months after TURBT	U-sup	165546	0.4049	4.288	0.5059	UroPanel	S5
		6 months after TURBT	U-ppt	1596661	0.9439	452.1	0.9825	UroPanel	S5
		6 months after TURBT	U-ppt	7098623	0.9527	2040	0.9805	UroPanel	S5
		9 months after TURBT	U-ppt	3210756	0.9654	948.1	0.9578	UroPanel	Proton
		9 months after TURBT	U-sup	7121308	0.9613	2067	0.9543	UroPanel	Proton
		12 months after TURBT	U-ppt	1253127	0.952	351	0.9437	UroPanel	Proton
		12 months after TURBT	U-sup	1258379	0.9094	262.1	0.5206	UroPanel	Proton
	No. 13	3 months after TURBT	U-sup	1245208	0.8382	262.3	0.7158	UroPanel	S5
		3 months after TURBT	U-ppt	4437911	0.9493	1279	0.9815	UroPanel	S5
		6 months after TURBT	U-ppt	3620305	0.9586	1049	0.9609	UroPanel	Proton
		6 months after TURBT	U-sup	12695463	0.9504	3602	0.9634	UroPanel	Proton
		9 months after TURBT	U-ppt	2068917	0.957	586.9	0.9103	UroPanel	Proton
		9 months after TURBT	U-sup	952599	0.8636	183.6	0.5834	UroPanel	Proton
	No. 14	3 months after TURBT	U-ppt	1406518	0.9112	369.2	0.9819	UroPanel	S5
		3 months after TURBT	U-sup	122341	0.4392	4.617	0.5191	UroPanel	Proton
		6 months after TURBT	U-ppt	1872411	0.9518	464.2	0.634	UroPanel	Proton
		6 months after TURBT	U-sup	4269115	0.9473	1203	0.959	UroPanel	Proton
		9 months after TURBT	U-ppt	375554	0.87	81.65	0.7501	UroPanel	Proton
		9 months after TURBT	U-sup	2458847	0.9578	662.1	0.8424	UroPanel	Proton
		12 months after TURBT	U-ppt	8244239	0.9475	2312	0.9418	UroPanel	Proton
		12 months after TURBT	U-sup	6118195	0.9602	1683	0.7822	UroPanel	Proton
	No. 15	3 months after TURBT	U-ppt	5659832	0.9356	1592	0.9718	UroPanel	Proton
		3 months after TURBT	U-sup	5849012	0.9157	1554	0.9483	UroPanel	Proton
		6 months after TURBT	U-ppt	1693111	0.8965	439	0.9762	UroPanel	S5
		6 months after TURBT	U-sup	99104	0.5381	2.558	0.6485	UroPanel	Proton
		9 months after TURBT	U-ppt	424525	0.8876	93.87	0.7673	UroPanel	Proton
		9 months after TURBT	U-sup	3012594	0.9738	834.1	0.5418	UroPanel	Proton
		12 months after TURBT	U-sup	342160	0.7195	27.09	0.4957	UroPanel	Proton
	No. 16	3 months after TURBT	U-ppt	1613783	0.9053	422.8	0.9566	UroPanel	S5
		3 months after TURBT	U-sup	388614	0.2706	20.43	0.4331	UroPanel	Proton
		6 months after TURBT	U-sup	368652	0.6341	52.9	0.574	UroPanel	Proton
		9 months after TURBT	U-ppt	3688041	0.9643	1084	0.931	UroPanel	Proton
		9 months after TURBT	U-sup	4194117	0.9525	1164	0.9641	UroPanel	Proton
		12 months after TURBT	U-ppt	9484031	0.9603	2811	0.9225	UroPanel	Proton
		12 months after TURBT	U-sup	8754042	0.943	2369	0.7266	UroPanel	Proton
	No. 17	N.A.	N.A.	N.A.	N.A.	N.A.	N.A.	N.A.	N.A.
	No. 18	N.A.	N.A.	N.A.	N.A.	N.A.	N.A.	N.A.	N.A.
	No. 19	3 months after TURBT	U-ppt	1489157	0.9508	416.4	0.9792	UroPanel	Proton
		3 months after TURBT	U-sup	969509	0.788	179	0.5831	UroPanel	Proton
		6 months after TURBT	U-ppt	2125413	0.918	554.6	0.9452	UroPanel	Proton
		6 months after TURBT	U-sup	3111424	0.9455	850.5	0.9303	UroPanel	Proton
		9 months after TURBT	U-ppt	2373086	0.9526	664.7	0.9494	UroPanel	Proton
		9 months after TURBT	U-sup	3205087	0.9322	783.6	0.651	UroPanel	Proton
		12 months after TURBT	U-ppt	8624808	0.9489	2431	0.944	UroPanel	Proton
		12 months after TURBT	U-sup	8855502	0.9692	2604	0.9252	UroPanel	Proton
Abbreviations: N.A., not available, TURBT, transurethral resection of bladder tumor; U-ppt, urine precipitate; U-sup, urine supernatant
