# Supplementary material for: Prediction of Postoperative Intravesical Recurrence Using Urine DNA Monitoring in Nonmuscular‐Invasive Urothelial Bladder Cancer
Source: Int J Urol. 2025 Dec 9;33(1):e70293. doi: 10.1111/iju.70293 (PMC12830168; doi:10.1111/iju.70293)
Supplement: Supplementary file 4 — TABLE S4: Results of urine examination [file IJU-33-0-s001.xlsx]

## Sheet: まとめ (2)
	TABLE S4 Results of urine examination
	Case No.	Cathegory of urine test		3 months after TURBT	6 months after TURBT	9 months after TURBT	12 months after TURBT
	No. 1	Qualitative urinalysis	pH	6	N. A.	N. A.	N. A.
			Glucose	-	N. A.	N. A.	N. A.
			Protein	2+	N. A.	N. A.	N. A.
			Blood	3+	N. A.	N. A.	N. A.
			Ketones	-	N. A.	N. A.	N. A.
			Bilirubin	-	N. A.	N. A.	N. A.
			Urobilinogen	±	N. A.	N. A.	N. A.
			Specific Gravity	1.019	N. A.	N. A.	N. A.
			Nitrite	-	N. A.	N. A.	N. A.
		Urinary sediment	WBC	5-9/HPF	N. A.	N. A.	N. A.
			RBC	>100/HPF	N. A.	N. A.	N. A.
			Epitelial cells	<1/HPF	N. A.	N. A.	N. A.
			Bacteria	-	N. A.	N. A.	N. A.
			Atypical cells	+	N. A.	N. A.	N. A.
	No. 2	Qualitative urinalysis	pH	5	5.5	N. A.	N. A.
			Glucose	-	-	N. A.	N. A.
			Protein	±	±	N. A.	N. A.
			Blood	2+	3+	N. A.	N. A.
			Ketones	-	-	N. A.	N. A.
			Bilirubin	-	-	N. A.	N. A.
			Urobilinogen	±	±	N. A.	N. A.
			Specific Gravity	1.018	1.025	N. A.	N. A.
			Nitrite	-	-	N. A.	N. A.
		Urinary sediment	WBC	50-99/HPF	±	N. A.	N. A.
			RBC	>100/HPF	N. A.	N. A.	N. A.
			Epitelial cells	<1/HPF	N. A.	N. A.	N. A.
			Bacteria	-	N. A.	N. A.	N. A.
			Atypical cells	-	N. A.	N. A.	N. A.
	No. 3	Qualitative urinalysis	pH	6	6	N. A.	N. A.
			Glucose	-	-	N. A.	N. A.
			Protein	±	±	N. A.	N. A.
			Blood	3+	2+	N. A.	N. A.
			Ketones	-	-	N. A.	N. A.
			Bilirubin	-	-	N. A.	N. A.
			Urobilinogen	±	+	N. A.	N. A.
			Specific Gravity	1.006	1.012	N. A.	N. A.
			Nitrite	-	-	N. A.	N. A.
		Urinary sediment	WBC	20-29/HPF	10-19/HPF	N. A.	N. A.
			RBC	>100/HPF	>100/HPF	N. A.	N. A.
			Epitelial cells	<1/HPF	<1/HPF	N. A.	N. A.
			Bacteria	+	+	N. A.	N. A.
			Atypical cells	-	-	N. A.	N. A.
	No. 4	Qualitative urinalysis	pH	6	7	N. A.	N. A.
			Glucose	-	-	N. A.	N. A.
			Protein	2+	-	N. A.	N. A.
			Blood	3+	-	N. A.	N. A.
			Ketones	-	-	N. A.	N. A.
			Bilirubin	-	-	N. A.	N. A.
			Urobilinogen	±	+	N. A.	N. A.
			Specific Gravity	1.015	1.009	N. A.	N. A.
			Nitrite	-	-	N. A.	N. A.
		Urinary sediment	WBC	1-4/HPF	<1/HPF	N. A.	N. A.
			RBC	>100/HPF	<1/HPF	N. A.	N. A.
			Epitelial cells	<1/HPF	<1/HPF	N. A.	N. A.
			Bacteria	-	-	N. A.	N. A.
			Atypical cells	-	-	N. A.	N. A.
	No. 5	Qualitative urinalysis	pH	6	5	6.5	N. A.
			Glucose	-	-	-	N. A.
			Protein	±	-	-	N. A.
			Blood	-	-	-	N. A.
			Ketones	-	-	-	N. A.
			Bilirubin	-	-	-	N. A.
			Urobilinogen	±	±	±	N. A.
			Specific Gravity	1.024	1.009	1.022	N. A.
			Nitrite	-	-	-	N. A.
		Urinary sediment	WBC	<1/HPF	<1/HPF	<1/HPF	N. A.
			RBC	<1/HPF	<1/HPF	<1/HPF	N. A.
			Epitelial cells	<1/HPF	<1/HPF	<1/HPF	N. A.
			Bacteria	-	-	-	N. A.
			Atypical cells	-	-	-	N. A.
	No. 6	Qualitative urinalysis	pH	7	7.5	7.5	7
			Glucose	-	-	-	-
			Protein	-	-	-	-
			Blood	-	-	-	-
			Ketones	-	-	-	-
			Bilirubin	-	-	-	-
			Urobilinogen	±	±	±	±
			Specific Gravity	1.013	1.01	1.008	1.017
			Nitrite	2+	+	+	2+
		Urinary sediment	WBC	10-19/HPF	5-9/HPF	5-9/HPF	30-49/HPF
			RBC	<1/HPF	1-4/HPF	<1/HPF	<1/HPF
			Epitelial cells	<1/HPF	<1/HPF	<1/HPF	<1/HPF
			Bacteria	-	-	-	+
			Atypical cells	-	-	-	-
	No. 7	Qualitative urinalysis	pH	6.5	5.5	5.5	5.5
			Glucose	2+	3+	4+	4+
			Protein	-	-	±	±
			Blood	-	-	-	-
			Ketones	-	-	-	-
			Bilirubin	-	-	-	-
			Urobilinogen	±	±	±	±
			Specific Gravity	1.012	1.024	1.028	1.023
			Nitrite	-	-	-	-
		Urinary sediment	WBC	1-4/HPF	<1/HPF	1-4/HPF	1-4/HPF
			RBC	<1/HPF	<1/HPF	1-4/HPF	<1/HPF
			Epitelial cells	<1/HPF	<1/HPF	<1/HPF	<1/HPF
			Bacteria	-	-	-	-
			Atypical cells	-	-	-	-
	No. 8	Qualitative urinalysis	pH	6.5	7	7	7.5
			Glucose	-	-	-	-
			Protein	-	-	-	-
			Blood	+	-	±	-
			Ketones	-	-	-	-
			Bilirubin	-	-	-	-
			Urobilinogen	±	±	±	±
			Specific Gravity	1.007	1.005	1.009	1.007
			Nitrite	-	-	-	-
		Urinary sediment	WBC	50-99/HPF	50-99/HPF	10-19/HPF	5-9/HPF
			RBC	10-19/HPF	1-4/HPF	1-4/HPF	1-4/HPF
			Epitelial cells	<1/HPF	<1/HPF	<1/HPF	<1/HPF
			Bacteria	-	-	-	-
			Atypical cells	+	-	-	-
	No. 9	Qualitative urinalysis	pH	5.5	5.5	5	5
			Glucose	2+	+	-	3+
			Protein	-	±	-	-
			Blood	+	-	±	-
			Ketones	-	-	-	-
			Bilirubin	-	-	-	-
			Urobilinogen	±	±	±	±
			Specific Gravity	1.006	1.014	1.005	1.013
			Nitrite	-	-	-	-
		Urinary sediment	WBC	N. A.	N. A.	N. A.	1-4/HPF
			RBC	N. A.	N. A.	N. A.	<1/HPF
			Epitelial cells	N. A.	N. A.	N. A.	<1/HPF
			Bacteria	N. A.	N. A.	N. A.	-
			Atypical cells	N. A.	N. A.	N. A.	-
	No. 10	Qualitative urinalysis	pH	5	5.5	5.5	6.5
			Glucose	3+	-	-	-
			Protein	-	-	-	-
			Blood	-	-	-	-
			Ketones	-	-	-	-
			Bilirubin	-	-	-	-
			Urobilinogen	±	±	±	±
			Specific Gravity	1.013	1.005	1.011	1.004
			Nitrite	-	-	-	-
		Urinary sediment	WBC	1-4/HPF	<1/HPF	<1/HPF	<1/HPF
			RBC	<1/HPF	<1/HPF	<1/HPF	<1/HPF
			Epitelial cells	<1/HPF	-	-	-
			Bacteria	-	-	-	-
			Atypical cells	-	-	-	-
	No. 11	Qualitative urinalysis	pH	5	5	5.5	5
			Glucose	-	-	-	±
			Protein	-	-	±	-
			Blood	2+	2+	2+	2+
			Ketones	-	-	-	-
			Bilirubin	-	-	-	-
			Urobilinogen	±	±	±	±
			Specific Gravity	1.006	1.004	1.014	1.006
			Nitrite	-	-	-	-
		Urinary sediment	WBC	10-19/HPF	5-9/HPF	>100/HPF	30-49/HPF
			RBC	1-4/HPF	<1/HPF	5-9/HPF	5-9/HPF
			Epitelial cells	<1/HPF	-	-	-
			Bacteria	-	-	-	-
			Atypical cells	+	-	-	-
	No. 12	Qualitative urinalysis	pH	6	5.5	5.5	6
			Glucose	±	-	-	3+
			Protein	±	+	±	+
			Blood	2+	2+	2+	+
			Ketones	-	-	-	-
			Bilirubin	-	-	-	-
			Urobilinogen	±	±	±	±
			Specific Gravity	1.015	1.018	1.015	1.012
			Nitrite	-	-	-	-
		Urinary sediment	WBC	50-99/HPF	50-99/HPF	20-29/HPF	5-9/HPF
			RBC	>100/HPF	>100/HPF	>100/HPF	50-99/HPF
			Epitelial cells	<1/HPF	-	-	-
			Bacteria	-	-	-	-
			Atypical cells	-	-	-	-
	No. 13	Qualitative urinalysis	pH	7.5	7	N. A.	7.5
			Glucose	±	2+	N. A.	-
			Protein	-	-	N. A.	-
			Blood	-	-	N. A.	-
			Ketones	-	-	N. A.	-
			Bilirubin	-	-	N. A.	-
			Urobilinogen	±	±	N. A.	±
			Specific Gravity	1.012	1.017	N. A.	1.012
			Nitrite	-	-	N. A.	-
		Urinary sediment	WBC	±	-	N. A.	-
			RBC	N. A.	N. A.	N. A.	N. A.
			Epitelial cells	N. A.	N. A.	N. A.	N. A.
			Bacteria	N. A.	N. A.	N. A.	N. A.
			Atypical cells	N. A.	N. A.	N. A.	N. A.
	No. 14	Qualitative urinalysis	pH	5.5	6	5.5	7
			Glucose	2+	3+	-	2+
			Protein	-	-	-	-
			Blood	-	-	-	-
			Ketones	-	-	-	-
			Bilirubin	-	-	-	-
			Urobilinogen	±	±	±	±
			Specific Gravity	1.018	1.023	1.026	1.02
			Nitrite	-	-	-	-
		Urinary sediment	WBC	30-49/HPF	<1/HPF	1-4/HPF	<1/HPF
			RBC	<1/HPF	<1/HPF	1-4/HPF	<1/HPF
			Epitelial cells	<1/HPF	<1/HPF	<1/HPF	<1/HPF
			Bacteria	-	-	-	-
			Atypical cells	-	-	-	-
	No. 15	Qualitative urinalysis	pH	5.5	5	5.5	5
			Glucose	-	-	-	-
			Protein	-	±	-	-
			Blood	+	±	+	±
			Ketones	-	-	-	-
			Bilirubin	-	-	-	-
			Urobilinogen	±	±	±	±
			Specific Gravity	1.012	1.014	1.011	1.009
			Nitrite	-	-	-	-
		Urinary sediment	WBC	30-49/HPF	1-4/HPF	1-4/HPF	<1/HPF
			RBC	10-19/HPF	1-4/HPF	30-49/HPF	<1/HPF
			Epitelial cells	<1/HPF	<1/HPF	<1/HPF	<1/HPF
			Bacteria	-	-	-	-
			Atypical cells	-	-	-	-
	No. 16	Qualitative urinalysis	pH	6	6.5	5.5	6.5
			Glucose	-	-	-	±
			Protein	-	-	-	±
			Blood	-	-	-	-
			Ketones	-	-	-	-
			Bilirubin	-	-	-	-
			Urobilinogen	±	±	±	±
			Specific Gravity	1.014	1.021	1.014	1.023
			Nitrite	-	-	-	-
		Urinary sediment	WBC	10-19/HPF	1-4/HPF	1-4/HPF	30-49/HPF
			RBC	<1/HPF	1-4/HPF	<1/HPF	1-4/HPF
			Epitelial cells	<1/HPF	<1/HPF	<1/HPF	<1/HPF
			Bacteria	-	-	-	-
			Atypical cells	-	-	-	-
	No. 17	Qualitative urinalysis	pH	6	6	6	6
			Glucose	-	-	-	-
			Protein	+	+	±	+
			Blood	-	+	+	-
			Ketones	-	-	-	-
			Bilirubin	-	-	-	-
			Urobilinogen	±	±	±	±
			Specific Gravity	1.023	1.025	1.019	1.027
			Nitrite	-	-	-	-
		Urinary sediment	WBC	50-99/HPF	5-9/HPF	5-9/HPF	>100/HPF
			RBC	1-4/HPF	5-9/HPF	5-9/HPF	1-4/HPF
			Epitelial cells	<1/HPF	1-4/HPF	1-4/HPF	<1/HPF
			Bacteria	+	-	-	-
			Atypical cells	-	-	-	-
	No. 18	Qualitative urinalysis	pH	7	6	5.5	6
			Glucose	-	-	-	-
			Protein	-	-	±	±
			Blood	-	±	+	±
			Ketones	-	-	-	-
			Bilirubin	-	-	-	-
			Urobilinogen	±	±	±	±
			Specific Gravity	1.012	1.025	1.012	1.016
			Nitrite	-	-	2+	-
		Urinary sediment	WBC	10-19/HPF	30-49/HPF	>100/HPF	20-29/HPF
			RBC	1-4/HPF	5-9/HPF	1-4/HPF	1-4/HPF
			Epitelial cells	<1/HPF	<1/HPF	<1/HPF	<1/HPF
			Bacteria	+	-	2+	2+
			Atypical cells	-	-	-	-
	No. 19	Qualitative urinalysis	pH	6.5	5.5	5.5	5.5
			Glucose	-	-	-	-
			Protein	-	±	-	-
			Blood	-	-	±	±
			Ketones	-	-	-	-
			Bilirubin	-	-	-	-
			Urobilinogen	±	±	±	±
			Specific Gravity	1.019	1.025	1.02	1.02
			Nitrite	-	-	-	-
		Urinary sediment	WBC	1-4/HPF	5-9/HPF	<1/HPF	<1/HPF
			RBC	<1/HPF	1-4/HPF	<1/HPF	<1/HPF
			Epitelial cells	<1/HPF	<1/HPF	<1/HPF	<1/HPF
			Bacteria	-	-	-	-
			Atypical cells	-	-	-	-
	Abbreviations: N.A., not available, TURBT, transurethral resection of bladder tumor; U-ppt, urine precipitate; U-sup, urine supernatant
